# Supplementary material for: Bis(dimethyl­ammonium) 2,5-dihy­droxy­benzene-1,4-disulfonate
Source: Acta Crystallogr Sect E Struct Rep Online. 2012 Jan 31;68(Pt 2):o555. doi: 10.1107/S1600536812003406 (PMC3275289; doi:10.1107/S1600536812003406)
Supplement: Supplementary file 1 [file e-68-0o555-sup1.cif]

##############################################################################
#                                                                            #
# This CIF contains the data in a paper accepted for publication in          #
# Acta Crystallographica Section E. It conforms to the requirements of       #
# Notes for Authors for Acta Crystallographica Section E, and has been       #
# peer reviewed under the auspices of the IUCr Commission on Journals.       #
#                                                                            #
# Full details of the Crystallographic Information File format               #
# are given in the paper "The Crystallographic Information File (CIF):       #
# a New Standard Archive File for Crystallography" by S. R. Hall, F. H.      #
# Allen and I. D. Brown [Acta Cryst. (1991), A47, 655-685].                  #
#                                                                            #
# The current version of the core CIF dictionary is obtainable from          #
# ftp://ftp.iucr.org/pub/cif_core.dic.                                       #
#                                                                            #
# Software is freely available for graphical display of the structure(s)     #
# in this CIF. For information consult the CIF software page                 #
# http://www.iucr.org/resources/cif/software.                                #
#                                                                            #
# This file may be used for bona fide research purposes within the           #
# scientific community so long as proper attribution is given to the journal # 
# article from which it was obtained.                                        #
#                                                                            #
##############################################################################
data_global
_audit_creation_method     SHELXL-97
_journal_date_recd_electronic     2012-01-23
_journal_date_accepted     2012-01-26
_journal_name_full     'Acta Crystallographica, Section E'
_journal_year     2012
_journal_volume     68
_journal_issue      2
_journal_page_first     o555
_journal_page_last     o555
_journal_paper_category     QO
_journal_paper_doi     10.1107/S1600536812003406
_journal_coeditor_code     XU5456
_publ_contact_author
;
     Dr. Seik Weng Ng
     Department of Chemistry
     University of Malaya
     50603 Kuala Lumpur
     Malaysia
;
_publ_contact_author_email     seikweng@um.edu.my
_publ_contact_author_fax     '03 7967 4193'
_publ_contact_author_phone     '03 7967 6778'
_publ_section_title
;
Bis(dimethylammonium) 2,5-dihydroxybenzene-1,4-disulfonate
;
loop_
    _publ_author_name
    _publ_author_address
    'Gao, Shan'
;
Key Laboratory of Functional Inorganic Material Chemistry
Ministry of Education
Heilongjiang University
Harbin 150080
People's Republic of China
;
    'Ng, Seik Weng'
;
Department of Chemistry
University of Malaya
50603 Kuala Lumpur
Malaysia
and
Chemistry Department
Faculty of Science
King Abdulaziz University
PO Box 80203 Jeddah
Saudi Arabia
;
data_I
_audit_creation_method     SHELXL-97
_chemical_name_systematic
;
Bis(dimethylammonium) 2,5-dihydroxybenzene-1,4-disulfonate
;
_chemical_name_common     ?
_chemical_formula_moiety     '2(C2 H8 N +), C6 H4 O8 S2 2-'
_chemical_formula_sum     'C10 H20 N2 O8 S2'
_chemical_formula_iupac     '2C2 H8 N +, C6 H4 O8 S2 2-'
_chemical_formula_weight     360.40
_chemical_melting_point     ?
_symmetry_cell_setting     monoclinic
_symmetry_space_group_name_H-M     'P 21/c'
_symmetry_space_group_name_Hall     '-P 2ybc'
loop_
    _symmetry_equiv_pos_as_xyz
    'x, y, z'
    '-x, y+1/2, -z+1/2'
    '-x, -y, -z'
    'x, -y-1/2, z-1/2'
_cell_length_a     8.0136(12)
_cell_length_b     12.2741(19)
_cell_length_c     9.2061(16)
_cell_angle_alpha     90.00
_cell_angle_beta     115.268(5)
_cell_angle_gamma     90.00
_cell_volume     818.9(2)
_cell_formula_units_Z     2
_cell_measurement_reflns_used     5427
_cell_measurement_theta_min     3.26
_cell_measurement_theta_max     27.40
_cell_measurement_temperature     293(2)
_exptl_crystal_description     prism
_exptl_crystal_colour     colorless
_exptl_crystal_size_max     0.25
_exptl_crystal_size_mid     0.20
_exptl_crystal_size_min     0.15
_exptl_crystal_density_diffrn     1.462
_exptl_crystal_density_meas     ?
_exptl_crystal_density_method     'not measured'
_exptl_crystal_F_000     380
_exptl_absorpt_coefficient_mu     0.364
_exptl_absorpt_correction_type     multi-scan
_exptl_absorpt_process_details     '(ABSCOR; Higashi, 1995)'
_exptl_absorpt_correction_T_min     0.7699
_exptl_absorpt_correction_T_max     1.0000
_diffrn_ambient_temperature     293(2)
_diffrn_radiation_type     MoK\a
_diffrn_radiation_wavelength     0.71073
_diffrn_radiation_source     'fine-focus sealed tube'
_diffrn_radiation_monochromator     graphite
_diffrn_measurement_device_type     'Rigaku R-AXIS RAPID IP'
_diffrn_measurement_method     '\w scan'
_diffrn_detector_area_resol_mean     ?
_diffrn_reflns_number     7785
_diffrn_reflns_av_R_equivalents     0.0368
_diffrn_reflns_av_sigmaI/netI     0.0309
_diffrn_reflns_theta_min     3.26
_diffrn_reflns_theta_max     27.40
_diffrn_reflns_theta_full     27.40
_diffrn_measured_fraction_theta_max     0.999
_diffrn_measured_fraction_theta_full     0.999
_diffrn_reflns_limit_h_min     -9
_diffrn_reflns_limit_h_max     10
_diffrn_reflns_limit_k_min     -15
_diffrn_reflns_limit_k_max     15
_diffrn_reflns_limit_l_min     -11
_diffrn_reflns_limit_l_max     11
_diffrn_standards_number     0
_diffrn_standards_interval_count     0
_diffrn_standards_interval_time     0
_diffrn_standards_decay_%     0
_reflns_number_total     1849
_reflns_number_gt     1675
_reflns_threshold_expression     I>2\s(I)
_refine_ls_structure_factor_coef     Fsqd
_refine_ls_matrix_type     full
_refine_ls_R_factor_all     0.0450
_refine_ls_R_factor_gt     0.0423
_refine_ls_wR_factor_gt     0.1121
_refine_ls_wR_factor_ref     0.1150
_refine_ls_goodness_of_fit_ref     1.067
_refine_ls_restrained_S_all     1.067
_refine_ls_number_reflns     1849
_refine_ls_number_parameters     112
_refine_ls_number_restraints     3
_refine_ls_hydrogen_treatment     mixed
_refine_ls_weighting_scheme     calc
_refine_ls_weighting_details
         'calc w=1/[\s^2^(Fo^2^)+(0.0776P)^2^+0.1341P] where P=(Fo^2^+2Fc^2^)/3'
_atom_sites_solution_hydrogens     geom
_atom_sites_solution_primary     direct
_atom_sites_solution_secondary     difmap
_refine_ls_shift/su_max     0.001
_refine_ls_shift/su_mean     0.001
_refine_diff_density_max     0.783
_refine_diff_density_min     -0.247
_refine_ls_extinction_method     none
_refine_ls_extinction_coef     ?
loop_
    _atom_type_symbol
    _atom_type_description
    _atom_type_scat_dispersion_real
    _atom_type_scat_dispersion_imag
    _atom_type_scat_source
    'C' 'C' 0.0033 0.0016
                         'International Tables Vol C Tables 4.2.6.8 and 6.1.1.4'
    'H' 'H' 0.0000 0.0000
                         'International Tables Vol C Tables 4.2.6.8 and 6.1.1.4'
    'N' 'N' 0.0061 0.0033
                         'International Tables Vol C Tables 4.2.6.8 and 6.1.1.4'
    'O' 'O' 0.0106 0.0060
                         'International Tables Vol C Tables 4.2.6.8 and 6.1.1.4'
    'S' 'S' 0.1246 0.1234
                         'International Tables Vol C Tables 4.2.6.8 and 6.1.1.4'
_computing_data_collection     'RAPID-AUTO (Rigaku, 1998)'
_computing_cell_refinement     'RAPID-AUTO (Rigaku, 1998)'
_computing_data_reduction     'CrystalClear (Rigaku/MSC, 2002)'
_computing_structure_solution     'SHELXS97 (Sheldrick, 2008)'
_computing_structure_refinement     'SHELXL97 (Sheldrick, 2008)'
_computing_molecular_graphics     'X-SEED (Barbour, 2001)'
_computing_publication_material     'publCIF (Westrip, 2010)'
loop_
    _atom_site_type_symbol
    _atom_site_label
    _atom_site_fract_x
    _atom_site_fract_y
    _atom_site_fract_z
    _atom_site_U_iso_or_equiv
    _atom_site_adp_type
    _atom_site_calc_flag
    _atom_site_refinement_flags
    _atom_site_occupancy
    _atom_site_symmetry_multiplicity
    _atom_site_disorder_assembly
    _atom_site_disorder_group
    S S1 0.31946(5) 0.62757(3) 0.66986(4) 0.02663(17) Uani d . 1 1 . .
    O O1 0.14241(15) 0.57550(9) 0.57815(14) 0.0388(3) Uani d . 1 1 . .
    O O2 0.44282(17) 0.61906(10) 0.59274(16) 0.0405(3) Uani d . 1 1 . .
    O O3 0.29844(16) 0.73891(8) 0.71461(14) 0.0358(3) Uani d . 1 1 . .
    O O4 0.4472(2) 0.39499(10) 0.71737(15) 0.0439(3) Uani d D 1 1 . .
    H H4 0.523(2) 0.3448(13) 0.742(3) 0.047(6) Uiso d D 1 1 . .
    N N1 0.1913(2) 0.41948(15) 0.3680(2) 0.0466(4) Uani d D 1 1 . .
    H H1 0.132(3) 0.445(2) 0.422(3) 0.076(8) Uiso d D 1 1 . .
    H H2 0.3121(16) 0.432(2) 0.410(3) 0.085(9) Uiso d D 1 1 . .
    C C1 0.4220(2) 0.55462(11) 0.85428(17) 0.0274(3) Uani d . 1 1 . .
    C C2 0.4752(2) 0.44621(12) 0.85763(18) 0.0305(3) Uani d . 1 1 . .
    C C3 0.5534(2) 0.39234(12) 1.00446(19) 0.0308(3) Uani d . 1 1 . .
    H H3 0.5897 0.3200 1.0083 0.037 Uiso calc R 1 1 . .
    C C4 0.1193(3) 0.4894(2) 0.2257(3) 0.0727(7) Uani d . 1 1 . .
    H H4A 0.1489 0.5640 0.2578 0.109 Uiso calc R 1 1 . .
    H H4B -0.0122 0.4812 0.1710 0.109 Uiso calc R 1 1 . .
    H H4C 0.1741 0.4689 0.1551 0.109 Uiso calc R 1 1 . .
    C C5 0.1563(3) 0.3028(2) 0.3375(4) 0.0769(8) Uani d . 1 1 . .
    H H5A 0.2122 0.2637 0.4372 0.115 Uiso calc R 1 1 . .
    H H5B 0.2081 0.2784 0.2665 0.115 Uiso calc R 1 1 . .
    H H5C 0.0257 0.2898 0.2890 0.115 Uiso calc R 1 1 . .
loop_
    _atom_site_aniso_label
    _atom_site_aniso_U_11
    _atom_site_aniso_U_22
    _atom_site_aniso_U_33
    _atom_site_aniso_U_12
    _atom_site_aniso_U_13
    _atom_site_aniso_U_23
    S1 0.0296(2) 0.0240(2) 0.0307(3) -0.00098(12) 0.01698(18) 0.00029(12)
    O1 0.0337(6) 0.0388(6) 0.0430(7) -0.0054(5) 0.0156(5) -0.0072(5)
    O2 0.0418(7) 0.0465(7) 0.0445(7) 0.0048(5) 0.0293(6) 0.0084(5)
    O3 0.0463(6) 0.0230(5) 0.0402(6) 0.0005(4) 0.0205(5) 0.0012(4)
    O4 0.0667(9) 0.0330(6) 0.0303(6) 0.0166(6) 0.0192(6) -0.0040(5)
    N1 0.0400(8) 0.0577(10) 0.0451(9) 0.0031(7) 0.0211(7) -0.0086(7)
    C1 0.0334(7) 0.0236(7) 0.0302(7) -0.0008(5) 0.0183(6) 0.0001(5)
    C2 0.0409(8) 0.0251(7) 0.0300(8) 0.0011(6) 0.0194(6) -0.0040(5)
    C3 0.0423(8) 0.0205(6) 0.0346(8) 0.0029(6) 0.0211(7) -0.0017(5)
    C4 0.0601(13) 0.110(2) 0.0519(13) -0.0003(14) 0.0279(11) 0.0132(13)
    C5 0.0589(13) 0.0636(15) 0.120(2) -0.0071(11) 0.0497(15) -0.0276(14)
loop_
    _geom_bond_atom_site_label_1
    _geom_bond_atom_site_label_2
    _geom_bond_site_symmetry_2
    _geom_bond_distance
    _geom_bond_publ_flag
    S1 O2 . 1.4462(12) ?
    S1 O1 . 1.4531(11) ?
    S1 O3 . 1.4577(11) ?
    S1 C1 . 1.7799(15) ?
    O4 C2 . 1.3657(18) ?
    O4 H4 . 0.827(9) ?
    N1 C5 . 1.463(3) ?
    N1 C4 . 1.462(3) ?
    N1 H1 . 0.879(10) ?
    N1 H2 . 0.890(10) ?
    C1 C3 3_667 1.391(2) ?
    C1 C2 . 1.394(2) ?
    C2 C3 . 1.391(2) ?
    C3 C1 3_667 1.391(2) ?
    C3 H3 . 0.9300 ?
    C4 H4A . 0.9600 ?
    C4 H4B . 0.9600 ?
    C4 H4C . 0.9600 ?
    C5 H5A . 0.9600 ?
    C5 H5B . 0.9600 ?
    C5 H5C . 0.9600 ?
loop_
    _geom_angle_atom_site_label_1
    _geom_angle_atom_site_label_2
    _geom_angle_atom_site_label_3
    _geom_angle_site_symmetry_1
    _geom_angle_site_symmetry_3
    _geom_angle
    _geom_angle_publ_flag
    O2 S1 O1 . . 112.67(8) ?
    O2 S1 O3 . . 113.09(7) ?
    O1 S1 O3 . . 112.00(7) ?
    O2 S1 C1 . . 107.34(7) ?
    O1 S1 C1 . . 105.76(7) ?
    O3 S1 C1 . . 105.31(7) ?
    C2 O4 H4 . . 106.1(15) ?
    C5 N1 C4 . . 115.6(2) ?
    C5 N1 H1 . . 110.4(19) ?
    C4 N1 H1 . . 101.2(19) ?
    C5 N1 H2 . . 110(2) ?
    C4 N1 H2 . . 103.1(19) ?
    H1 N1 H2 . . 116(3) ?
    C3 C1 C2 3_667 . 120.41(13) ?
    C3 C1 S1 3_667 . 118.67(11) ?
    C2 C1 S1 . . 120.91(11) ?
    O4 C2 C3 . . 121.61(13) ?
    O4 C2 C1 . . 119.56(14) ?
    C3 C2 C1 . . 118.83(13) ?
    C2 C3 C1 . 3_667 120.76(13) ?
    C2 C3 H3 . . 119.6 ?
    C1 C3 H3 3_667 . 119.6 ?
    N1 C4 H4A . . 109.5 ?
    N1 C4 H4B . . 109.5 ?
    H4A C4 H4B . . 109.5 ?
    N1 C4 H4C . . 109.5 ?
    H4A C4 H4C . . 109.5 ?
    H4B C4 H4C . . 109.5 ?
    N1 C5 H5A . . 109.5 ?
    N1 C5 H5B . . 109.5 ?
    H5A C5 H5B . . 109.5 ?
    N1 C5 H5C . . 109.5 ?
    H5A C5 H5C . . 109.5 ?
    H5B C5 H5C . . 109.5 ?
loop_
    _geom_torsion_atom_site_label_1
    _geom_torsion_atom_site_label_2
    _geom_torsion_atom_site_label_3
    _geom_torsion_atom_site_label_4
    _geom_torsion_site_symmetry_1
    _geom_torsion_site_symmetry_2
    _geom_torsion_site_symmetry_3
    _geom_torsion_site_symmetry_4
    _geom_torsion
    _geom_torsion_publ_flag
    O2 S1 C1 C3 . . . 3_667 126.33(13) ?
    O1 S1 C1 C3 . . . 3_667 -113.16(13) ?
    O3 S1 C1 C3 . . . 3_667 5.58(14) ?
    O2 S1 C1 C2 . . . . -54.28(14) ?
    O1 S1 C1 C2 . . . . 66.23(14) ?
    O3 S1 C1 C2 . . . . -175.03(12) ?
    C3 C1 C2 O4 3_667 . . . 178.89(14) ?
    S1 C1 C2 O4 . . . . -0.5(2) ?
    C3 C1 C2 C3 3_667 . . . -0.1(3) ?
    S1 C1 C2 C3 . . . . -179.49(11) ?
    O4 C2 C3 C1 . . . 3_667 -178.87(14) ?
    C1 C2 C3 C1 . . . 3_667 0.1(3) ?
loop_
    _geom_hbond_atom_site_label_D
    _geom_hbond_atom_site_label_H
    _geom_hbond_atom_site_label_A
    _geom_hbond_site_symmetry_A
    _geom_hbond_distance_DH
    _geom_hbond_distance_HA
    _geom_hbond_distance_DA
    _geom_hbond_angle_DHA
    O4 H4 O3 2_646 0.830(10)
                           1.850(10)
                                   2.670(2) 175(2)
    N1 H1 O1 . 0.880(10)
                       2.13(2) 2.866(2) 140(2)
    N1 H1 O1 3_566 0.880(10)
                           2.21(2) 2.921(2) 138(2)
    N1 H2 O2 3_666 0.890(10)
                           2.07(2) 2.837(2) 143(3)
