# Supplementary material for: Bis(dimethyl­ammonium) 2,5-dihy­droxy­benzene-1,4-disulfonate
Source: Acta Crystallogr Sect E Struct Rep Online. 2012 Jan 31;68(Pt 2):o555. doi: 10.1107/S1600536812003406 (PMC3275289; doi:10.1107/S1600536812003406)
Supplement: Supplementary file 2 [file e-68-0o555-Isup2.hkl]

# 
# h,k,l, Fc-squared, Fo-squared, sigma(Fo-squared) and status flag 
# 
data_I
_shelx_title '  P21/c' 
_shelx_refln_list_code          4 
_shelx_F_calc_maximum      123.24 
_exptl_crystal_F_000       380.00 
_reflns_d_resolution_high  0.7722 
 
loop_ 
 _symmetry_equiv_pos_as_xyz 
 'x, y, z' 
 '-x, y+1/2, -z+1/2' 
 '-x, -y, -z' 
 'x, -y-1/2, z-1/2' 
 
_cell_length_a     8.0136 
_cell_length_b    12.2741 
_cell_length_c     9.2061 
_cell_angle_alpha  90.000 
_cell_angle_beta  115.268 
_cell_angle_gamma  90.000 
 
_shelx_F_squared_multiplier     1.000 
 
loop_ 
 _refln_index_h 
 _refln_index_k 
 _refln_index_l 
 _refln_F_squared_calc 
 _refln_F_squared_meas 
 _refln_F_squared_sigma 
 _refln_observed_status 
   2   0   0        3.97        1.51      0.28 o 
   3   0   0     1355.47     1560.46     30.09 o 
   4   0   0      230.99      237.67      3.44 o 
   5   0   0      550.63      501.29      8.91 o 
   6   0   0      439.11      456.49     15.56 o 
   7   0   0      458.85      446.51     10.84 o 
   8   0   0      451.08      388.75     23.67 o 
   9   0   0      113.80      104.82      7.26 o 
   1   1   0     2392.41     3197.37     65.70 o 
   2   1   0     4671.84     5979.37    127.91 o 
   3   1   0        0.38        0.75      0.19 o 
   4   1   0     1106.29     1084.13     14.18 o 
   5   1   0       10.34       12.85      0.91 o 
   6   1   0      399.26      370.56      5.41 o 
   7   1   0      145.09      130.13      2.72 o 
   8   1   0        0.50        0.88      0.57 o 
   9   1   0       42.33       39.56      2.27 o 
   0   2   0     2570.61     2863.36     72.07 o 
   1   2   0       48.94       75.26      1.25 o 
   2   2   0     1682.82     2100.22     44.09 o 
   3   2   0     1825.80     2151.43     39.32 o 
   4   2   0      124.59      119.12      1.91 o 
   5   2   0       51.25       58.98      1.27 o 
   6   2   0        8.12        6.97      0.53 o 
   7   2   0        0.71        0.74      0.45 o 
   8   2   0        3.47        3.84      0.95 o 
   9   2   0        6.11        5.43      1.37 o 
   1   3   0      525.56      519.18      8.94 o 
   2   3   0       64.02       56.19      0.81 o 
   3   3   0      787.36      888.02     14.86 o 
   4   3   0        0.13        1.12      0.19 o 
   5   3   0      177.26      164.42      2.37 o 
   6   3   0      124.34      101.63      2.05 o 
   7   3   0       29.49       28.73      1.16 o 
   8   3   0        4.78        2.64      0.80 o 
   9   3   0        3.61        1.38      0.87 o 
   0   4   0     4615.67     5308.05    178.41 o 
   1   4   0     4432.11     5454.48    130.69 o 
   2   4   0      307.66      392.23      4.94 o 
   3   4   0       10.05        7.61      1.49 o 
   4   4   0        8.53       11.74      0.67 o 
   5   4   0       30.32       28.75      0.82 o 
   6   4   0      130.05      119.28      4.71 o 
   7   4   0       17.86       16.71      1.12 o 
   8   4   0      260.91      259.78     17.82 o 
   9   4   0      114.43      136.00     14.39 o 
   1   5   0      161.17      118.38      1.56 o 
   2   5   0      250.87      211.41      4.78 o 
   3   5   0        8.55       11.43      0.44 o 
   4   5   0       48.39       55.89      1.11 o 
   5   5   0        1.10        1.89      0.30 o 
   6   5   0       12.20       12.92      0.72 o 
   7   5   0      254.73      246.31     10.66 o 
   8   5   0      137.18      126.43     10.42 o 
   0   6   0     3751.07     5280.26    183.34 o 
   1   6   0      497.86      608.40      8.75 o 
   2   6   0        2.24        1.70      0.23 o 
   3   6   0      297.94      321.26      5.78 o 
   4   6   0       12.45       12.22      0.44 o 
   5   6   0        1.85        1.98      0.26 o 
   6   6   0        1.84        0.75      0.42 o 
   7   6   0       46.19       43.83      1.60 o 
   8   6   0       19.95       23.33      2.85 o 
   1   7   0     1115.83     1173.05     18.57 o 
   2   7   0      222.16      222.71      4.22 o 
   3   7   0       11.97        9.11      0.39 o 
   4   7   0      334.61      318.62      6.04 o 
   5   7   0       36.94       40.27      1.09 o 
   6   7   0      255.70      246.49     11.41 o 
   7   7   0      150.73      151.73     10.16 o 
   8   7   0       11.99       13.92      3.13 o 
   0   8   0      877.28      760.58     13.33 o 
   1   8   0      776.81      753.16     10.95 o 
   2   8   0      182.53      201.68      3.92 o 
   3   8   0     1440.73     1410.36     29.88 o 
   4   8   0        9.94        8.77      0.53 o 
   5   8   0      415.50      404.97      6.53 o 
   6   8   0       48.59       47.46      1.28 o 
   7   8   0       10.17       12.25      2.40 o 
   8   8   0      160.95      198.18     16.97 o 
   1   9   0      805.33      764.06     17.11 o 
   2   9   0      502.09      489.10      8.31 o 
   3   9   0      120.17      115.35      3.76 o 
   4   9   0      205.17      198.06      3.84 o 
   5   9   0       11.34        9.85      0.65 o 
   6   9   0       38.20       43.32      3.58 o 
   7   9   0      203.25      251.23      9.94 o 
   0  10   0        0.29        0.89      0.41 o 
   1  10   0       12.28        9.97      0.47 o 
   2  10   0       68.89       66.53      1.87 o 
   3  10   0      152.29      142.75      3.83 o 
   4  10   0       12.29       12.31      0.82 o 
   5  10   0       38.83       40.45      2.50 o 
   6  10   0        5.64        6.60      2.06 o 
   7  10   0        0.34       -0.16      1.04 o 
   1  11   0        2.89        4.01      0.57 o 
   2  11   0      153.74      142.19      2.54 o 
   3  11   0        3.17        4.28      0.48 o 
   4  11   0       22.23       22.50      1.67 o 
   5  11   0        4.08        6.21      1.19 o 
   6  11   0        1.03        1.21      0.99 o 
   0  12   0      333.70      299.46      7.13 o 
   1  12   0      335.40      294.02      5.93 o 
   2  12   0        0.45        0.80      0.40 o 
   3  12   0      162.16      163.33      5.59 o 
   4  12   0        0.17        0.67      0.35 o 
   5  12   0       43.29       53.71      2.87 o 
   6  12   0       25.39       32.46      2.87 o 
   1  13   0      122.70      115.06      2.60 o 
   2  13   0       90.42       98.72      2.50 o 
   3  13   0        0.49        1.63      0.55 o 
   4  13   0       38.32       43.59      2.91 o 
   5  13   0       23.30       30.13      2.63 o 
   0  14   0        9.93        5.50      1.69 o 
   1  14   0       84.67       74.96      2.66 o 
   2  14   0       54.45       44.61      1.74 o 
   3  14   0        1.25        0.08      0.52 o 
   4  14   0       12.91       12.23      2.63 o 
   1  15   0       76.50       78.26      2.68 o 
   2  15   0       88.34       89.26      5.08 o 
   3  15   0        0.19        0.61      1.07 o 
  -9   1   1        2.64        2.53      1.24 o 
  -8   1   1       48.90       48.01      1.84 o 
  -7   1   1      359.98      343.75      5.89 o 
  -6   1   1       25.17       19.78      0.70 o 
  -5   1   1       32.81       43.10      1.42 o 
  -4   1   1      180.59      216.34      3.46 o 
  -3   1   1      379.05      413.84      5.09 o 
  -2   1   1    15187.35    19096.59    933.48 o 
  -1   1   1     2616.87     3407.41     78.86 o 
   1   1   1        6.91        7.71      0.79 o 
   2   1   1     1190.02     1234.17     40.78 o 
   3   1   1      509.63      588.61      7.98 o 
   4   1   1      194.87      174.39      2.47 o 
   5   1   1      116.51      109.23      1.96 o 
   6   1   1      661.96      630.99     10.64 o 
   7   1   1       89.91       80.92      2.28 o 
   8   1   1        1.66        1.95      0.59 o 
  -9   2   1       39.95       37.61      3.39 o 
  -8   2   1      162.45      143.20      3.42 o 
  -7   2   1        0.11        0.43      0.38 o 
  -6   2   1     1037.91     1033.48     19.85 o 
  -5   2   1        0.06        1.17      0.27 o 
  -4   2   1     1623.17     1791.17     36.25 o 
  -3   2   1      569.16      515.71      5.95 o 
  -2   2   1     2285.52     2711.15     71.40 o 
  -1   2   1       15.06       16.16      0.25 o 
   0   2   1     6664.23     7980.12    268.76 o 
   1   2   1      752.97      826.54     12.15 o 
   2   2   1     3037.42     3087.69     61.43 o 
   3   2   1      540.04      510.31      6.98 o 
   4   2   1        1.05        0.29      0.19 o 
   5   2   1      402.29      381.39      6.83 o 
   6   2   1       22.85       26.52      0.98 o 
   7   2   1      130.12      118.90      2.80 o 
   8   2   1      161.15      152.50      5.58 o 
  -9   3   1        6.89        3.39      2.26 o 
  -8   3   1      120.37      126.26      5.48 o 
  -7   3   1      160.98      152.90      3.62 o 
  -6   3   1       32.65       35.05      1.28 o 
  -5   3   1      181.14      183.59      2.67 o 
  -4   3   1      518.59      509.05      6.39 o 
  -3   3   1       27.74       25.90      0.34 o 
  -2   3   1      672.54      687.65     16.20 o 
  -1   3   1      394.42      326.83      7.03 o 
   0   3   1     1771.56     2085.76     38.33 o 
   1   3   1     2619.88     2945.40     56.78 o 
   2   3   1      474.81      533.23      7.21 o 
   3   3   1       30.20       33.62      0.86 o 
   4   3   1      408.03      394.82      8.47 o 
   5   3   1        0.72        0.71      0.26 o 
   6   3   1      191.37      185.49      4.24 o 
   7   3   1       36.74       36.63      1.25 o 
   8   3   1        0.83        0.97      0.65 o 
  -9   4   1       28.85       31.19      8.12 o 
  -8   4   1        6.25        5.00      0.97 o 
  -7   4   1        7.30        6.21      0.65 o 
  -6   4   1        0.63        0.41      0.20 o 
  -5   4   1      516.40      540.37      8.49 o 
  -4   4   1      142.29      175.53      2.16 o 
  -3   4   1       79.30       76.06      1.64 o 
  -2   4   1     1004.83     1344.77     51.61 o 
  -1   4   1      148.97      147.21      2.12 o 
   0   4   1       10.29       14.65      0.39 o 
   1   4   1      316.03      347.92      3.96 o 
   2   4   1      127.49      131.59      1.63 o 
   3   4   1        3.16        3.11      0.22 o 
   4   4   1       99.16      111.08      1.78 o 
   5   4   1        5.15        6.69      0.56 o 
   6   4   1       89.09       85.49      2.50 o 
   7   4   1        2.04        2.05      0.53 o 
   8   4   1        0.06        0.24      0.61 o 
  -9   5   1        3.07        4.75      1.35 o 
  -8   5   1       33.52       25.75      7.18 o 
  -7   5   1      131.79      128.08      5.58 o 
  -6   5   1      106.08       92.96      2.25 o 
  -5   5   1       60.47       58.94      1.49 o 
  -4   5   1      105.41      122.62      1.61 o 
  -3   5   1      649.20      753.23     12.60 o 
  -2   5   1      504.88      577.23      7.62 o 
  -1   5   1     1252.07     1414.48     30.16 o 
   0   5   1      996.20     1057.94     14.80 o 
   1   5   1     1042.38     1035.25     19.76 o 
   2   5   1       14.38       11.45      0.45 o 
   3   5   1      461.66      493.98     10.78 o 
   4   5   1       35.73       33.22      0.67 o 
   5   5   1        0.13        0.33      0.23 o 
   6   5   1      371.66      340.35     12.43 o 
   7   5   1       37.92       41.52      1.79 o 
   8   5   1        0.19        0.51      0.68 o 
  -9   6   1      151.99      170.00     10.98 o 
  -8   6   1       66.45       71.79      5.57 o 
  -7   6   1      117.05      129.48      5.64 o 
  -6   6   1      325.28      319.09      6.10 o 
  -5   6   1      201.15      198.94      3.37 o 
  -4   6   1       13.92       13.52      1.13 o 
  -3   6   1      643.59      617.73     10.64 o 
  -2   6   1       36.27       46.62      0.67 o 
  -1   6   1     1297.87     1451.46     23.08 o 
   0   6   1       19.69       14.13      0.44 o 
   1   6   1        1.41        2.35      0.24 o 
   2   6   1      567.59      538.68      7.27 o 
   3   6   1      505.99      493.65      7.49 o 
   4   6   1      127.44      121.41      2.19 o 
   5   6   1      448.00      430.91      7.47 o 
   6   6   1      143.68      139.36      6.18 o 
   7   6   1        0.06        0.31      0.45 o 
   8   6   1       39.20       50.83      4.23 o 
  -8   7   1       84.96       99.78      5.15 o 
  -7   7   1      109.89      119.02      4.94 o 
  -6   7   1        1.20        2.18      0.84 o 
  -5   7   1      248.98      241.28      6.78 o 
  -4   7   1      342.61      350.66      9.17 o 
  -3   7   1       46.18       44.31      0.66 o 
  -2   7   1        0.64        4.31      0.43 o 
  -1   7   1      162.60      205.84      2.60 o 
   0   7   1        0.25        0.64      0.24 o 
   1   7   1     1589.52     1682.36     29.05 o 
   2   7   1      339.47      335.15      4.30 o 
   3   7   1      716.00      695.19     11.37 o 
   4   7   1       27.20       29.78      1.10 o 
   5   7   1        6.37        5.10      0.55 o 
   6   7   1        6.07        5.96      0.84 o 
   7   7   1       95.14      105.59      8.11 o 
   8   7   1        3.10        4.73      1.96 o 
  -8   8   1        3.63        3.59      1.38 o 
  -7   8   1       17.54       14.96      3.16 o 
  -6   8   1       15.32       14.05      1.59 o 
  -5   8   1       14.12       17.29      1.77 o 
  -4   8   1       13.51       13.22      1.03 o 
  -3   8   1       12.75        7.79      0.38 o 
  -2   8   1      201.53      229.84      2.91 o 
  -1   8   1      116.53      130.25      2.20 o 
   0   8   1       11.79       20.40      0.70 o 
   1   8   1       34.82       34.66      0.97 o 
   2   8   1       45.64       48.52      0.91 o 
   3   8   1        1.73        1.57      0.33 o 
   4   8   1       17.22       17.05      0.92 o 
   5   8   1        9.56        7.04      1.08 o 
   6   8   1        6.58        5.69      0.65 o 
   7   8   1       16.96       21.61      3.11 o 
  -8   9   1       37.73       49.02      3.13 o 
  -7   9   1       86.54       96.00      3.89 o 
  -6   9   1       17.87       20.10      2.88 o 
  -5   9   1       29.27       32.20      1.75 o 
  -4   9   1      184.08      177.97      4.53 o 
  -3   9   1        1.67        2.85      0.31 o 
  -2   9   1      278.18      281.78      5.06 o 
  -1   9   1        4.90        8.55      0.62 o 
   0   9   1      211.76      224.90      3.73 o 
   1   9   1      848.86      822.91     14.44 o 
   2   9   1      325.98      305.66      4.48 o 
   3   9   1      114.23      109.08      2.63 o 
   4   9   1       95.56       92.68      3.19 o 
   5   9   1        1.39        1.79      0.57 o 
   6   9   1       35.04       32.41      1.88 o 
   7   9   1       39.34       50.10      5.77 o 
  -7  10   1       27.70       33.55      2.73 o 
  -6  10   1      122.39      128.17      4.54 o 
  -5  10   1      296.64      301.76     10.16 o 
  -4  10   1       30.19       29.67      1.85 o 
  -3  10   1      725.89      668.96     10.56 o 
  -2  10   1        6.97       12.51      0.62 o 
  -1  10   1      557.99      566.23      9.32 o 
   0  10   1      421.50      415.65      6.97 o 
   1  10   1        9.25       10.08      0.81 o 
   2  10   1      583.12      538.38      8.62 o 
   3  10   1      285.56      268.64     11.71 o 
   4  10   1       84.64       83.64      3.11 o 
   5  10   1      249.94      254.81     11.41 o 
   6  10   1       65.60       84.35      5.52 o 
  -7  11   1       86.21      111.44      5.82 o 
  -6  11   1       18.02       18.15      2.18 o 
  -5  11   1      100.92      108.68      9.02 o 
  -4  11   1      129.33      133.29      4.03 o 
  -3  11   1       79.09       65.57      1.43 o 
  -2  11   1      396.31      351.30      5.63 o 
  -1  11   1      300.50      258.95      4.07 o 
   0  11   1        8.61       11.86      0.77 o 
   1  11   1      627.33      606.61     10.81 o 
   2  11   1       59.86       55.43      1.51 o 
   3  11   1      197.50      193.08      7.25 o 
   4  11   1       86.83       89.01      4.01 o 
   5  11   1        0.31        0.83      1.24 o 
   6  11   1       65.02       83.34      6.02 o 
  -6  12   1       16.62       18.35      2.38 o 
  -5  12   1        2.88        2.48      1.14 o 
  -4  12   1        1.28        1.21      0.79 o 
  -3  12   1       14.41       13.18      0.78 o 
  -2  12   1        9.23        7.98      0.73 o 
  -1  12   1      128.93      114.87      2.42 o 
   0  12   1      132.32      127.96      2.55 o 
   1  12   1        2.57        3.81      0.65 o 
   2  12   1       17.84       16.72      1.09 o 
   3  12   1       40.72       44.25      1.97 o 
   4  12   1        2.15        2.53      0.65 o 
   5  12   1        0.64        0.90      1.29 o 
  -5  13   1        0.08        1.00      1.07 o 
  -4  13   1        0.81        0.93      0.83 o 
  -3  13   1      121.82      103.31      3.89 o 
  -2  13   1      119.98      110.85      2.98 o 
  -1  13   1        6.93        6.05      0.67 o 
   0  13   1        4.94        3.57      0.70 o 
   1  13   1       41.44       45.17      1.33 o 
   2  13   1       42.95       43.73      2.04 o 
   3  13   1       11.27       13.77      1.52 o 
   4  13   1        0.31        0.28      0.94 o 
  -4  14   1       61.82       75.07      4.61 o 
  -3  14   1      106.56      119.97      6.30 o 
  -2  14   1        3.87        4.13      0.78 o 
  -1  14   1      113.32      112.65      3.17 o 
   0  14   1      100.51      102.45      2.23 o 
   1  14   1        1.95        1.44      0.64 o 
   2  14   1       73.03       77.69      2.87 o 
   3  14   1       37.87       43.79      3.08 o 
   4  14   1        0.00        0.53      1.15 o 
  -3  15   1        1.58        2.33      1.04 o 
  -2  15   1       60.92       69.70      3.30 o 
  -1  15   1       11.81       12.39      1.01 o 
   0  15   1       51.81       52.81      2.65 o 
   1  15   1       40.19       35.84      1.93 o 
   2  15   1        5.24        5.52      1.21 o 
  -9   0   2       41.04       37.46      2.46 o 
  -8   0   2       25.29       23.08      1.82 o 
  -7   0   2      131.51      121.51      3.96 o 
  -6   0   2     1688.71     1720.10     55.63 o 
  -5   0   2      182.42      166.40      4.07 o 
  -4   0   2     1646.13     1675.50     47.61 o 
  -3   0   2      571.32      625.31     14.18 o 
  -2   0   2      195.34      141.46      3.02 o 
  -1   0   2     1912.95     2344.86     69.92 o 
   0   0   2     5575.87     6024.39    258.62 o 
   1   0   2      461.77      516.28     10.92 o 
   2   0   2     2623.89     2495.51     82.16 o 
   3   0   2      580.55      586.96     21.17 o 
   4   0   2      928.85      893.63     19.67 o 
   5   0   2      752.68      694.71     16.32 o 
   6   0   2       61.96       58.27      2.23 o 
   7   0   2       95.81       81.72      2.85 o 
   8   0   2       48.95       50.17      3.17 o 
  -9   1   2        6.03        5.38      0.91 o 
  -8   1   2      138.51      129.11      3.43 o 
  -7   1   2      143.69      131.81      2.78 o 
  -6   1   2      408.66      437.65      7.94 o 
  -5   1   2      890.61      954.77     17.41 o 
  -4   1   2     1759.78     2042.06     39.67 o 
  -3   1   2     1601.74     2002.92     48.09 o 
  -2   1   2     3187.66     4088.05    106.42 o 
  -1   1   2      108.75       86.36      1.73 o 
   0   1   2     8017.66     8564.53    308.09 o 
   1   1   2      487.67      473.11      7.16 o 
   2   1   2      101.28       92.33      2.37 o 
   3   1   2      905.53      837.86     15.62 o 
   4   1   2     1152.27     1127.93     21.00 o 
   5   1   2       14.72       12.84      0.90 o 
   6   1   2      223.25      211.99      4.47 o 
   7   1   2        0.42        0.38      0.40 o 
   8   1   2       46.13       43.45      1.86 o 
  -9   2   2        7.75        7.39      0.96 o 
  -8   2   2        0.34        0.42      0.38 o 
  -7   2   2        1.63        2.49      0.61 o 
  -6   2   2       23.57       23.39      1.03 o 
  -5   2   2      462.61      451.33     16.67 o 
  -4   2   2       15.58       22.80      1.17 o 
  -3   2   2      444.92      516.15      8.83 o 
  -2   2   2      124.34      129.41      2.64 o 
  -1   2   2       74.10       70.84      1.73 o 
   0   2   2      147.99      165.77      2.18 o 
   1   2   2        4.75        4.23      0.30 o 
   2   2   2     1956.80     2256.60     46.21 o 
   3   2   2       52.48       54.69      1.12 o 
   4   2   2        6.60        7.42      0.87 o 
   5   2   2       20.42       20.46      0.99 o 
   6   2   2       12.75       11.14      0.74 o 
   7   2   2       32.70       32.88      1.52 o 
   8   2   2        9.33        8.31      0.97 o 
  -9   3   2        2.87        4.80      0.99 o 
  -8   3   2       79.81       87.32      4.06 o 
  -7   3   2       10.73       10.38      0.82 o 
  -6   3   2     1326.88     1337.81     29.33 o 
  -5   3   2      794.21      820.59     12.41 o 
  -4   3   2      382.40      433.21      4.90 o 
  -3   3   2     1178.94     1452.92     41.57 o 
  -2   3   2       15.91       10.82      0.47 o 
  -1   3   2      790.71      937.74     19.11 o 
   0   3   2     2530.64     2699.60     62.33 o 
   1   3   2      296.21      347.75      6.87 o 
   2   3   2      271.54      264.04      8.12 o 
   3   3   2       42.43       33.78      0.90 o 
   4   3   2      382.12      377.63      7.95 o 
   5   3   2        3.55        3.44      0.48 o 
   6   3   2       29.95       27.29      1.10 o 
   7   3   2        1.02        1.04      0.49 o 
   8   3   2        7.94        6.69      0.96 o 
  -9   4   2       50.51       63.20      3.03 o 
  -8   4   2        0.01        1.18      1.36 o 
  -7   4   2      589.15      579.92     10.77 o 
  -6   4   2      728.81      709.81     10.26 o 
  -5   4   2        1.69        2.09      0.20 o 
  -4   4   2       20.91       22.87      1.28 o 
  -3   4   2       10.25       16.85      0.93 o 
  -2   4   2     1212.37     1319.97     68.09 o 
  -1   4   2     1995.84     2047.92     82.09 o 
   0   4   2      220.35      278.88      3.67 o 
   1   4   2      319.67      326.68      5.23 o 
   2   4   2     1089.88     1091.15     18.85 o 
   3   4   2      558.50      573.49      9.42 o 
   4   4   2       46.16       42.33      1.04 o 
   5   4   2       21.76       22.76      1.38 o 
   6   4   2       14.35       11.34      0.73 o 
   7   4   2       51.12       46.90      1.90 o 
   8   4   2       41.64       46.70      3.89 o 
  -9   5   2       75.28       83.19      4.16 o 
  -8   5   2      230.59      235.66      9.91 o 
  -7   5   2       95.17       84.37      2.06 o 
  -6   5   2        0.75        1.10      0.24 o 
  -5   5   2      292.51      286.25      4.21 o 
  -4   5   2        0.02        0.67      0.16 o 
  -3   5   2      849.98      897.11     23.91 o 
  -2   5   2      165.44      216.16      3.37 o 
  -1   5   2      481.87      565.71      7.13 o 
   0   5   2       42.97       34.13      0.82 o 
   1   5   2      377.76      370.47      5.25 o 
   2   5   2       70.98       66.87      1.39 o 
   3   5   2      629.11      627.56     10.74 o 
   4   5   2      115.83      122.22      3.10 o 
   5   5   2       27.64       26.58      1.15 o 
   6   5   2        0.05        0.18      0.32 o 
   7   5   2        0.36        0.90      0.63 o 
   8   5   2       24.77       22.86      2.12 o 
  -9   6   2       36.24       43.66      3.23 o 
  -8   6   2       43.16       48.91      2.68 o 
  -7   6   2        0.47        1.03      0.73 o 
  -6   6   2       51.39       44.29      1.81 o 
  -5   6   2        4.41        6.73      0.96 o 
  -4   6   2       69.19       63.02      1.88 o 
  -3   6   2       80.70       93.58      2.88 o 
  -2   6   2       73.65       71.27      1.01 o 
  -1   6   2      312.37      326.86      5.45 o 
   0   6   2        0.05        0.25      0.20 o 
   1   6   2      182.26      201.69      2.81 o 
   2   6   2        0.21        0.49      0.29 o 
   3   6   2      177.31      170.66      3.16 o 
   4   6   2      142.01      118.78      3.66 o 
   5   6   2       17.49       16.60      0.77 o 
   6   6   2       30.43       27.65      1.34 o 
   7   6   2        9.49       10.22      1.51 o 
  -9   7   2        6.90        7.99      1.96 o 
  -8   7   2       84.08       89.17      5.28 o 
  -7   7   2       71.77       70.37      4.30 o 
  -6   7   2       13.21       11.24      1.26 o 
  -5   7   2      496.79      504.39     11.32 o 
  -4   7   2      566.92      570.76     12.69 o 
  -3   7   2       29.28       26.71      1.32 o 
  -2   7   2      126.64      136.60      2.62 o 
  -1   7   2       14.05       18.87      0.93 o 
   0   7   2      739.91      777.69     13.10 o 
   1   7   2      423.83      413.12      7.23 o 
   2   7   2      208.97      212.01      3.05 o 
   3   7   2     1029.14      969.88     17.81 o 
   4   7   2      657.64      633.14     10.92 o 
   5   7   2       54.03       51.28      1.71 o 
   6   7   2        5.79        6.67      0.89 o 
   7   7   2        2.66        1.71      0.87 o 
  -8   8   2        0.01        0.71      1.22 o 
  -7   8   2      206.64      223.91     10.32 o 
  -6   8   2      492.94      508.70     14.09 o 
  -5   8   2      292.33      284.07      7.75 o 
  -4   8   2      112.93      111.36      4.70 o 
  -3   8   2      212.06      205.64      2.41 o 
  -2   8   2      159.37      166.81      2.35 o 
  -1   8   2     1273.34     1331.17     27.16 o 
   0   8   2      478.71      447.67      7.62 o 
   1   8   2      947.40      933.00     16.24 o 
   2   8   2     1969.15     1973.09     41.83 o 
   3   8   2      364.85      344.00      5.94 o 
   4   8   2        1.01        0.82      0.42 o 
   5   8   2       89.53       88.07      2.79 o 
   6   8   2        2.30        1.64      0.66 o 
   7   8   2      171.60      223.52     20.12 o 
  -8   9   2       54.62       63.81      4.30 o 
  -7   9   2       68.12       72.12      4.42 o 
  -6   9   2       18.08       20.91      1.81 o 
  -5   9   2      441.62      406.22     21.46 o 
  -4   9   2      234.84      221.08      6.13 o 
  -3   9   2      500.83      516.65      7.30 o 
  -2   9   2      139.38      132.74      2.38 o 
  -1   9   2        0.26        0.09      0.22 o 
   0   9   2       85.46       85.40      2.50 o 
   1   9   2     1472.57     1395.13     27.65 o 
   2   9   2       16.76       16.69      0.58 o 
   3   9   2      532.93      507.19     10.35 o 
   4   9   2        8.70       11.39      0.90 o 
   5   9   2       44.27       44.98      1.71 o 
   6   9   2      100.65      103.58      7.30 o 
  -7  10   2        1.39       -0.03      0.63 o 
  -6  10   2        7.72        7.29      1.84 o 
  -5  10   2       45.60       38.53      2.55 o 
  -4  10   2       66.11       62.08      2.61 o 
  -3  10   2      348.32      324.32      4.29 o 
  -2  10   2      124.67      117.76      1.96 o 
  -1  10   2      106.58       94.99      1.86 o 
   0  10   2       64.44       57.35      1.79 o 
   1  10   2        5.84        6.90      0.58 o 
   2  10   2       11.02       13.08      1.38 o 
   3  10   2       28.79       30.58      1.52 o 
   4  10   2       93.00       98.12      2.69 o 
   5  10   2       86.69       89.80      5.01 o 
   6  10   2        2.53        3.27      1.81 o 
  -7  11   2        3.62        3.87      1.88 o 
  -6  11   2       31.43       34.64      2.62 o 
  -5  11   2      160.00      165.40      6.38 o 
  -4  11   2       48.66       46.43      2.66 o 
  -3  11   2       12.90       15.50      0.76 o 
  -2  11   2       19.36       17.01      0.70 o 
  -1  11   2       93.23       91.38      2.07 o 
   0  11   2       23.30       26.28      1.14 o 
   1  11   2       29.96       24.89      1.07 o 
   2  11   2       52.71       48.25      1.54 o 
   3  11   2      255.74      263.16      8.31 o 
   4  11   2       87.68       96.04      2.99 o 
   5  11   2       38.44       47.84      5.07 o 
  -6  12   2       36.70       39.84      3.14 o 
  -5  12   2        4.01        2.82      1.29 o 
  -4  12   2      266.14      262.20      7.84 o 
  -3  12   2      130.32      123.16      2.65 o 
  -2  12   2       56.94       61.00      1.43 o 
  -1  12   2      130.67      119.26      2.85 o 
   0  12   2       43.87       39.17      1.34 o 
   1  12   2       79.73       85.32      2.10 o 
   2  12   2      218.48      209.13      9.06 o 
   3  12   2        0.02        1.40      0.93 o 
   4  12   2       28.16       33.03      2.43 o 
   5  12   2       34.09       39.11      6.54 o 
  -5  13   2      103.60      113.95      8.26 o 
  -4  13   2        3.82        3.10      1.12 o 
  -3  13   2       80.63       70.78      2.10 o 
  -2  13   2       96.75       90.86      1.94 o 
  -1  13   2        0.20        0.56      0.46 o 
   0  13   2      160.75      162.18      3.29 o 
   1  13   2      127.91      121.42      2.96 o 
   2  13   2        9.29       10.15      1.25 o 
   3  13   2        0.24       -0.58      0.92 o 
   4  13   2        1.27        1.23      1.61 o 
  -4  14   2       10.03       12.70      1.87 o 
  -3  14   2        2.10        1.58      1.02 o 
  -2  14   2        0.00       -0.23      0.44 o 
  -1  14   2        8.97        5.67      0.67 o 
   0  14   2        0.27        0.13      0.42 o 
   1  14   2        0.71        1.43      0.63 o 
   2  14   2        9.82       12.49      1.67 o 
   3  14   2        0.07        0.24      0.64 o 
  -3  15   2        0.22        0.07      0.63 o 
  -2  15   2        0.87        1.54      1.01 o 
  -1  15   2        1.05        1.07      0.51 o 
   0  15   2       22.14       21.82      1.36 o 
   1  15   2       70.49       73.11      2.60 o 
 -10   1   3        2.90        2.26      0.65 o 
  -9   1   3        6.81        4.43      0.61 o 
  -8   1   3      382.29      382.45      6.69 o 
  -7   1   3       20.37       21.84      0.82 o 
  -6   1   3     1121.80     1121.83     22.35 o 
  -5   1   3       22.68       25.33      0.60 o 
  -4   1   3      114.37      133.92      4.36 o 
  -3   1   3      146.90      187.57      3.71 o 
  -2   1   3     2461.78     2885.74     67.72 o 
  -1   1   3      969.81     1114.33     22.71 o 
   0   1   3     1315.14     1145.04     44.51 o 
   1   1   3        0.59        0.47      0.30 o 
   2   1   3       81.88       72.55      1.70 o 
   3   1   3      884.62      835.73     15.23 o 
   4   1   3       34.92       36.48      1.06 o 
   5   1   3       74.33       67.31      1.93 o 
   6   1   3        7.43        6.52      0.78 o 
   7   1   3        2.32        2.54      0.60 o 
 -10   2   3       20.62       22.09      1.96 o 
  -9   2   3        4.91        5.16      0.59 o 
  -8   2   3      268.79      259.51      8.72 o 
  -7   2   3     1098.91     1115.81     19.25 o 
  -6   2   3      552.05      578.03      8.59 o 
  -5   2   3       12.80       21.62      0.64 o 
  -4   2   3     1126.61     1167.85     24.56 o 
  -3   2   3     2059.70     2455.72     61.23 o 
  -2   2   3      769.31      677.21     16.71 o 
  -1   2   3        1.77        1.53      0.38 o 
   0   2   3     3570.84     4245.97    117.70 o 
   1   2   3     1541.35     1515.94     30.24 o 
   2   2   3     2092.44     2024.04     41.68 o 
   3   2   3      256.27      270.33      4.52 o 
   4   2   3      902.56      835.92     16.47 o 
   5   2   3      119.57      109.00      2.80 o 
   6   2   3       81.71       82.05      2.81 o 
   7   2   3       42.87       42.12      2.33 o 
 -10   3   3        3.14        3.15      1.31 o 
  -9   3   3       59.01       58.21      3.22 o 
  -8   3   3      152.91      146.62      2.86 o 
  -7   3   3       49.14       50.22      1.04 o 
  -6   3   3      125.13      128.62      1.73 o 
  -5   3   3      609.49      623.69     12.01 o 
  -4   3   3        3.68        4.00      0.23 o 
  -3   3   3      132.78      114.51      2.45 o 
  -2   3   3       48.68       55.65      1.47 o 
  -1   3   3      266.84      298.91      8.78 o 
   0   3   3     4948.78     5784.24    181.83 o 
   1   3   3     1095.23     1160.88     22.66 o 
   2   3   3       85.32       68.75      1.67 o 
   3   3   3       57.49       53.04      1.51 o 
   4   3   3       35.07       28.34      1.10 o 
   5   3   3       59.55       55.59      1.53 o 
   6   3   3       96.60       94.21      3.90 o 
   7   3   3       15.93       13.73      1.26 o 
  -9   4   3       61.96       64.37      3.29 o 
  -8   4   3       29.19       27.19      1.29 o 
  -7   4   3      100.37      103.32      1.59 o 
  -6   4   3        8.98        9.44      0.32 o 
  -5   4   3        2.14        6.08      0.77 o 
  -4   4   3       85.31       66.26      3.08 o 
  -3   4   3      166.57      186.29      2.12 o 
  -2   4   3       20.02       23.77      1.13 o 
  -1   4   3       28.84       27.18      0.99 o 
   0   4   3     1276.35     1317.66     26.11 o 
   1   4   3      166.14      175.13      2.77 o 
   2   4   3      168.94      179.85      3.00 o 
   3   4   3       98.52       93.99      2.07 o 
   4   4   3       57.42       44.15      1.18 o 
   5   4   3        5.81        4.62      0.54 o 
   6   4   3       11.62       10.85      0.95 o 
   7   4   3       14.32       12.81      1.10 o 
  -9   5   3       64.31       65.99      4.35 o 
  -8   5   3      294.08      306.11      9.16 o 
  -7   5   3        0.00        0.51      0.37 o 
  -6   5   3      195.05      198.48      3.90 o 
  -5   5   3       65.13       61.21      1.61 o 
  -4   5   3       14.44       17.41      2.32 o 
  -3   5   3       40.97       32.60      1.13 o 
  -2   5   3        4.32        8.10      0.50 o 
  -1   5   3      720.29      718.54     12.08 o 
   0   5   3     1300.95     1314.52     23.02 o 
   1   5   3      339.04      359.10      5.54 o 
   2   5   3        3.68        2.09      0.44 o 
   3   5   3       81.31       67.93      1.61 o 
   4   5   3        0.07        0.20      0.31 o 
   5   5   3       46.47       39.30      1.94 o 
   6   5   3        5.93        4.56      0.64 o 
   7   5   3        0.07        0.43      0.51 o 
  -9   6   3       54.97       57.61      3.80 o 
  -8   6   3       20.40       21.91      2.00 o 
  -7   6   3      411.27      430.98     11.74 o 
  -6   6   3      198.88      207.72      4.16 o 
  -5   6   3      241.78      249.09      4.19 o 
  -4   6   3      562.49      539.51     15.01 o 
  -3   6   3       37.79       35.34      0.86 o 
  -2   6   3       34.85       37.10      0.86 o 
  -1   6   3       87.55       78.59      1.40 o 
   0   6   3      351.09      362.89      5.60 o 
   1   6   3     2119.89     2059.61     43.46 o 
   2   6   3      943.82      906.01     16.80 o 
   3   6   3        8.38        9.62      0.95 o 
   4   6   3       49.24       44.14      1.48 o 
   5   6   3       39.70       38.66      1.69 o 
   6   6   3        9.82        7.45      0.71 o 
   7   6   3       61.06       64.42      3.93 o 
  -9   7   3       97.82      115.06      6.68 o 
  -8   7   3       35.81       42.40      2.93 o 
  -7   7   3        0.14        1.78      1.13 o 
  -6   7   3       41.82       43.63      2.20 o 
  -5   7   3      442.68      431.52     16.70 o 
  -4   7   3        5.45        7.02      0.55 o 
  -3   7   3      647.23      655.90     11.08 o 
  -2   7   3       40.23       46.92      1.12 o 
  -1   7   3      628.10      635.97      9.37 o 
   0   7   3      338.60      308.79      6.50 o 
   1   7   3      341.47      308.79      5.17 o 
   2   7   3       18.78       19.95      0.96 o 
   3   7   3      140.29      132.12      2.87 o 
   4   7   3        0.37        0.25      0.31 o 
   5   7   3       31.12       34.95      1.93 o 
   6   7   3       36.79       41.21      2.54 o 
  -8   8   3        2.23        2.88      1.27 o 
  -7   8   3        2.57        2.51      1.31 o 
  -6   8   3        1.61        3.35      1.45 o 
  -5   8   3       51.91       51.31      2.65 o 
  -4   8   3        2.52        3.84      0.45 o 
  -3   8   3      211.67      232.62      3.27 o 
  -2   8   3        0.15        0.44      0.34 o 
  -1   8   3       51.24       46.26      1.25 o 
   0   8   3      212.85      218.49      3.20 o 
   1   8   3       11.21       13.54      0.78 o 
   2   8   3       98.19       91.76      2.13 o 
   3   8   3      126.41      125.16      2.68 o 
   4   8   3        9.26        7.91      0.83 o 
   5   8   3        3.53        3.88      0.75 o 
   6   8   3        1.48        0.90      0.71 o 
  -8   9   3       84.40       91.57      9.15 o 
  -7   9   3       84.03       80.74      4.05 o 
  -6   9   3        3.00        2.28      1.06 o 
  -5   9   3      111.46      113.73      4.24 o 
  -4   9   3        2.06        1.95      0.42 o 
  -3   9   3       38.88       43.44      1.75 o 
  -2   9   3        2.67        2.65      0.38 o 
  -1   9   3      384.21      364.58      5.87 o 
   0   9   3     1252.76     1212.67     23.84 o 
   1   9   3      935.31      893.38     17.00 o 
   2   9   3       32.90       32.68      1.25 o 
   3   9   3       20.73       17.91      1.08 o 
   4   9   3        4.45        3.49      0.98 o 
   5   9   3       32.16       31.74      1.63 o 
   6   9   3       26.25       26.38      2.61 o 
  -8  10   3       23.49       29.32      2.68 o 
  -7  10   3      189.60      198.24     19.39 o 
  -6  10   3      241.83      232.93      7.74 o 
  -5  10   3       21.47       25.63      2.43 o 
  -4  10   3      385.93      390.76      8.14 o 
  -3  10   3       29.93       24.95      0.70 o 
  -2  10   3       16.12       18.72      0.74 o 
  -1  10   3      283.27      270.29      5.36 o 
   0  10   3       36.20       35.59      1.15 o 
   1  10   3     1049.74      980.91     19.62 o 
   2  10   3      480.61      470.11      8.72 o 
   3  10   3       13.53       15.32      0.85 o 
   4  10   3       63.30       67.73      2.33 o 
   5  10   3       68.24       75.80      3.69 o 
  -7  11   3        3.24        0.94      1.29 o 
  -6  11   3       75.32       77.63      3.82 o 
  -5  11   3      407.68      404.55     11.98 o 
  -4  11   3       26.22       24.33      2.44 o 
  -3  11   3      366.78      341.80      5.24 o 
  -2  11   3      232.73      208.63      3.70 o 
  -1  11   3       27.49       24.34      0.99 o 
   0  11   3       38.12       37.95      1.62 o 
   1  11   3        3.67        2.30      0.54 o 
   2  11   3      319.64      316.25      8.08 o 
   3  11   3      399.69      400.51     13.43 o 
   4  11   3       66.22       69.30      2.70 o 
   5  11   3       25.31       34.24      3.25 o 
  -6  12   3        7.20        6.90      1.43 o 
  -5  12   3        0.30        0.67      1.06 o 
  -4  12   3        4.27        4.04      1.05 o 
  -3  12   3       43.74       40.75      0.98 o 
  -2  12   3       11.31       10.91      0.77 o 
  -1  12   3      159.99      143.87      2.95 o 
   0  12   3       32.54       26.53      1.46 o 
   1  12   3       14.46       15.38      1.45 o 
   2  12   3        4.04        4.03      0.68 o 
   3  12   3        7.82        7.48      1.06 o 
   4  12   3       73.02       76.41      5.48 o 
  -5  13   3       56.53       61.09      3.52 o 
  -4  13   3       19.01       21.49      2.50 o 
  -3  13   3       51.88       53.49      2.83 o 
  -2  13   3       16.29       15.01      0.93 o 
  -1  13   3       36.40       39.32      1.48 o 
   0  13   3       74.89       79.26      2.54 o 
   1  13   3       14.65       12.87      1.33 o 
   2  13   3       19.52       21.35      2.32 o 
   3  13   3        3.20        2.53      1.01 o 
  -4  14   3       88.29       89.23      4.72 o 
  -3  14   3        0.09        1.02      0.78 o 
  -2  14   3       69.95       70.47      1.90 o 
  -1  14   3       42.18       41.25      1.64 o 
   0  14   3        3.44        3.26      0.60 o 
   1  14   3      102.71      103.73      3.69 o 
   2  14   3       31.01       35.41      2.30 o 
  -3  15   3       57.97       56.30      3.73 o 
  -2  15   3       68.79       68.33      4.35 o 
  -1  15   3        2.52        0.79      0.65 o 
   0  15   3       12.58        7.82      2.35 o 
 -10   0   4       90.17       85.46      3.27 o 
  -9   0   4      135.23      141.91      4.46 o 
  -8   0   4      365.79      344.55      7.92 o 
  -7   0   4      232.39      239.96      5.65 o 
  -6   0   4       37.91       34.83      1.27 o 
  -5   0   4        0.24        0.56      0.47 o 
  -4   0   4     2796.09     3459.77    127.41 o 
  -3   0   4     1570.08     1849.27     54.03 o 
  -2   0   4     3365.35     3568.94    131.62 o 
  -1   0   4      598.44      586.42     40.97 o 
   0   0   4      618.77      646.04     47.38 o 
   1   0   4      702.86      672.42     17.06 o 
   2   0   4      508.98      460.49     12.06 o 
   3   0   4      112.34       93.07      3.48 o 
   4   0   4      897.85      837.14     21.37 o 
   5   0   4       42.93       44.44      2.20 o 
   6   0   4      134.92      130.48      4.97 o 
   7   0   4       72.11       67.29      4.82 o 
 -10   1   4        0.45        0.53      0.46 o 
  -9   1   4       15.75       14.74      1.23 o 
  -8   1   4       68.70       67.98      1.63 o 
  -7   1   4        2.44        3.33      0.38 o 
  -6   1   4      616.81      635.92      9.43 o 
  -5   1   4      645.75      685.77     14.03 o 
  -4   1   4        0.62        1.15      0.39 o 
  -3   1   4      694.93      704.62     11.33 o 
  -2   1   4      630.41      739.35     12.15 o 
  -1   1   4       18.51       22.12      0.64 o 
   0   1   4      345.07      299.71     12.72 o 
   1   1   4       12.60       17.01      0.96 o 
   2   1   4     1091.25     1031.07     20.67 o 
   3   1   4      834.27      765.52     14.47 o 
   4   1   4       12.66       15.44      0.94 o 
   5   1   4      156.95      142.21      3.28 o 
   6   1   4       50.11       47.31      1.84 o 
   7   1   4        0.05        0.20      0.52 o 
 -10   2   4        2.94        3.79      1.19 o 
  -9   2   4        0.42        0.65      0.43 o 
  -8   2   4       58.75       54.86      1.41 o 
  -7   2   4        5.13        4.75      0.44 o 
  -6   2   4       62.17       68.57      1.47 o 
  -5   2   4        0.06        0.40      0.41 o 
  -4   2   4       39.98       39.52      1.21 o 
  -3   2   4       68.10       51.12      1.00 o 
  -2   2   4       68.99       92.64      2.32 o 
  -1   2   4      991.94     1030.45     36.68 o 
   0   2   4      492.73      513.58      8.41 o 
   1   2   4        0.55        0.31      0.36 o 
   2   2   4       96.39       90.64      2.11 o 
   3   2   4        5.16        4.15      0.77 o 
   4   2   4       24.68       23.37      1.05 o 
   5   2   4        0.57        0.63      0.47 o 
   6   2   4        4.12        4.87      0.69 o 
   7   2   4        5.97        3.53      1.01 o 
 -10   3   4        6.58        3.91      1.41 o 
  -9   3   4       73.85       67.62      2.90 o 
  -8   3   4      149.90      146.83      2.57 o 
  -7   3   4      317.51      318.65      4.89 o 
  -6   3   4      832.29      879.65     23.58 o 
  -5   3   4       20.71       24.36      0.59 o 
  -4   3   4       30.58       30.42      0.71 o 
  -3   3   4      345.69      347.29      5.22 o 
  -2   3   4       64.86       68.36      1.57 o 
  -1   3   4      281.95      259.43      5.69 o 
   0   3   4      703.55      778.21     14.00 o 
   1   3   4      230.14      226.78      4.13 o 
   2   3   4      640.20      571.53      9.58 o 
   3   3   4      511.11      462.40     11.83 o 
   4   3   4      114.56      106.30      2.25 o 
   5   3   4       57.70       55.10      1.66 o 
   6   3   4        0.93        0.86      0.60 o 
   7   3   4       28.00       24.16      3.08 o 
 -10   4   4      126.17      138.40      7.30 o 
  -9   4   4       15.01       20.45      2.32 o 
  -8   4   4      186.20      183.57      4.19 o 
  -7   4   4      352.82      335.52      5.13 o 
  -6   4   4       88.67       87.83      1.95 o 
  -5   4   4      647.23      626.93      9.46 o 
  -4   4   4      169.96      176.45      5.92 o 
  -3   4   4      200.50      195.54      4.95 o 
  -2   4   4     2958.56     3159.38     80.39 o 
  -1   4   4      360.68      363.26      5.66 o 
   0   4   4      366.14      335.94      5.28 o 
   1   4   4       15.26       11.12      0.76 o 
   2   4   4        0.02       -0.15      0.28 o 
   3   4   4      218.92      195.19      3.88 o 
   4   4   4      223.55      209.04      4.25 o 
   5   4   4        4.04        4.50      0.64 o 
   6   4   4       56.87       54.04      2.12 o 
   7   4   4       50.71       51.59      2.10 o 
  -9   5   4       66.74       77.86      5.38 o 
  -8   5   4        0.09        0.41      0.56 o 
  -7   5   4      119.78      118.93      3.10 o 
  -6   5   4      408.50      415.27      8.99 o 
  -5   5   4       63.28       65.94      3.09 o 
  -4   5   4      736.30      782.60     27.75 o 
  -3   5   4      431.03      402.10      5.50 o 
  -2   5   4        0.94        0.41      0.19 o 
  -1   5   4      158.12      163.68      2.70 o 
   0   5   4      274.69      260.87      6.36 o 
   1   5   4      331.59      317.36      5.91 o 
   2   5   4      306.67      292.38      5.06 o 
   3   5   4        1.14        2.58      0.71 o 
   4   5   4        5.35        4.71      0.61 o 
   5   5   4       30.65       31.40      1.36 o 
   6   5   4        9.24        9.86      1.04 o 
  -9   6   4        6.13        5.46      1.71 o 
  -8   6   4        2.47        3.11      1.58 o 
  -7   6   4        0.31        0.63      0.58 o 
  -6   6   4        3.59        4.35      0.65 o 
  -5   6   4      246.53      245.75      7.26 o 
  -4   6   4        2.30        1.23      1.03 o 
  -3   6   4      548.72      524.22      7.91 o 
  -2   6   4      204.37      227.18      3.89 o 
  -1   6   4       72.09       81.68      1.76 o 
   0   6   4       21.82       23.63      0.88 o 
   1   6   4      121.74      136.42      2.56 o 
   2   6   4       60.22       56.05      1.74 o 
   3   6   4       15.81       17.84      1.07 o 
   4   6   4       46.18       40.78      1.40 o 
   5   6   4        0.09        0.22      0.47 o 
   6   6   4        0.07        0.20      0.61 o 
  -9   7   4        0.36        0.83      1.03 o 
  -8   7   4        6.38        4.74      1.52 o 
  -7   7   4       33.87       39.69      2.29 o 
  -6   7   4      166.81      169.27      3.33 o 
  -5   7   4      179.33      185.00      6.01 o 
  -4   7   4        7.28        7.41      1.36 o 
  -3   7   4      589.68      563.77     10.13 o 
  -2   7   4      319.45      305.97      4.99 o 
  -1   7   4        4.05        5.51      0.51 o 
   0   7   4       44.32       41.61      1.38 o 
   1   7   4        1.27        1.47      0.45 o 
   2   7   4      426.91      402.64      7.30 o 
   3   7   4      367.39      341.45      6.93 o 
   4   7   4        0.17        0.45      0.39 o 
   5   7   4       60.15       59.13      2.19 o 
   6   7   4       10.97       13.29      1.55 o 
  -8   8   4        4.77        4.58      1.36 o 
  -7   8   4      120.54      124.51      4.48 o 
  -6   8   4       83.79       89.86      3.89 o 
  -5   8   4      430.13      434.88      9.51 o 
  -4   8   4      270.78      256.89      7.53 o 
  -3   8   4      228.52      216.33      3.67 o 
  -2   8   4      403.63      395.95      6.01 o 
  -1   8   4     1353.69     1275.00     22.37 o 
   0   8   4      192.57      162.87      3.36 o 
   1   8   4      681.51      616.91     12.18 o 
   2   8   4       15.33       15.60      1.05 o 
   3   8   4      203.67      201.75      5.05 o 
   4   8   4      127.19      123.84      2.73 o 
   5   8   4       18.35       16.01      1.28 o 
  -8   9   4       27.05       28.66      3.45 o 
  -7   9   4        6.57        7.61      1.76 o 
  -6   9   4      132.77      132.65      5.16 o 
  -5   9   4      199.87      182.31      4.01 o 
  -4   9   4        0.17        0.00      0.35 o 
  -3   9   4      227.20      214.02      4.19 o 
  -2   9   4      106.97      100.22      2.35 o 
  -1   9   4      252.48      245.86      4.50 o 
   0   9   4      470.69      460.65      7.66 o 
   1   9   4        0.06        0.36      0.32 o 
   2   9   4      153.27      151.35      3.63 o 
   3   9   4      111.49      112.73      6.10 o 
   4   9   4        3.84        4.94      0.88 o 
   5   9   4      109.81      120.33      5.70 o 
  -8  10   4        0.03        0.78      0.94 o 
  -7  10   4       14.60       30.78     17.35 o 
  -6  10   4       26.88       29.39      2.48 o 
  -5  10   4       41.91       35.84      1.13 o 
  -4  10   4      143.14      145.34      4.51 o 
  -3  10   4      225.53      215.88      4.00 o 
  -2  10   4      250.69      247.97      5.93 o 
  -1  10   4       72.04       77.56      2.31 o 
   0  10   4      135.03      136.08      2.91 o 
   1  10   4      270.79      252.51      5.00 o 
   2  10   4      104.18      102.28      4.49 o 
   3  10   4        0.00        0.71      0.40 o 
   4  10   4       24.90       29.38      2.19 o 
   5  10   4       11.04       10.39      1.45 o 
  -7  11   4       22.85       28.15      2.84 o 
  -6  11   4      120.38      126.02      5.35 o 
  -5  11   4       23.55       24.34      2.31 o 
  -4  11   4      153.89      155.96      5.13 o 
  -3  11   4       84.87       86.72      1.92 o 
  -2  11   4        2.69        2.75      0.80 o 
  -1  11   4        6.79        6.64      0.95 o 
   0  11   4       20.73       22.36      1.31 o 
   1  11   4       65.45       69.69      2.25 o 
   2  11   4      109.05      114.99      2.99 o 
   3  11   4        2.07        1.56      0.71 o 
   4  11   4        0.07        0.20      0.81 o 
  -6  12   4        0.66        1.06      1.10 o 
  -5  12   4      381.03      388.75     26.94 o 
  -4  12   4      181.49      171.93     10.77 o 
  -3  12   4        8.14        8.96      0.94 o 
  -2  12   4       35.26       38.05      1.34 o 
  -1  12   4        8.20        7.00      1.04 o 
   0  12   4      125.76      126.97      3.56 o 
   1  12   4      301.09      284.15      8.16 o 
   2  12   4       10.46       10.72      1.13 o 
   3  12   4       52.07       60.03      3.20 o 
  -5  13   4       50.04       51.70      3.36 o 
  -4  13   4       11.56       14.25      1.85 o 
  -3  13   4       36.67       34.52      2.08 o 
  -2  13   4       15.25       18.48      1.06 o 
  -1  13   4      163.70      157.04      3.82 o 
   0  13   4       95.64       89.83      2.83 o 
   1  13   4        6.39        7.15      0.90 o 
   2  13   4       75.11       85.88      4.06 o 
  -4  14   4       15.46       16.39      1.82 o 
  -3  14   4       16.51       19.57      2.05 o 
  -2  14   4        0.82        0.62      0.46 o 
  -1  14   4       38.42       44.36      2.13 o 
   0  14   4       86.95       97.34      2.91 o 
   1  14   4        8.58        8.32      1.30 o 
 -10   1   5        6.45        4.55      1.12 o 
  -9   1   5       30.30       34.86      1.38 o 
  -8   1   5        1.93        1.47      0.40 o 
  -7   1   5      186.89      180.75      2.77 o 
  -6   1   5      372.28      374.59      7.64 o 
  -5   1   5      104.24      131.55      3.03 o 
  -4   1   5      207.83      190.04      3.04 o 
  -3   1   5      570.35      539.19      9.07 o 
  -2   1   5      365.43      384.72      6.21 o 
  -1   1   5      479.65      500.19     11.40 o 
   0   1   5       65.44       74.43      1.85 o 
   1   1   5       11.44       13.36      0.94 o 
   2   1   5      445.86      413.90      8.13 o 
   3   1   5      272.91      234.12      8.59 o 
   4   1   5      193.40      182.86      3.87 o 
   5   1   5       27.11       26.65      1.38 o 
   6   1   5        1.46        0.70      0.57 o 
 -10   2   5       84.11       89.20      2.84 o 
  -9   2   5        8.13        9.73      0.72 o 
  -8   2   5      441.53      439.10      9.00 o 
  -7   2   5       28.74       30.83      1.26 o 
  -6   2   5      770.19      764.00     19.40 o 
  -5   2   5     1005.74     1029.29     30.27 o 
  -4   2   5     1747.79     1909.23     41.96 o 
  -3   2   5      276.93      318.44      5.66 o 
  -2   2   5      341.33      271.73      4.36 o 
  -1   2   5       75.85       78.99      2.57 o 
   0   2   5      779.74      762.07     16.68 o 
   1   2   5      281.96      265.69      5.24 o 
   2   2   5      128.12      119.61      2.85 o 
   3   2   5     1021.99      942.37     19.46 o 
   4   2   5      443.29      398.64      8.15 o 
   5   2   5       34.62       33.14      1.47 o 
   6   2   5        2.75        1.89      0.91 o 
 -10   3   5        3.30        4.24      1.09 o 
  -9   3   5       61.80       66.19      2.45 o 
  -8   3   5        3.67        3.12      0.39 o 
  -7   3   5       91.34       87.05      1.77 o 
  -6   3   5      126.81      125.28      4.07 o 
  -5   3   5        6.02        6.24      0.37 o 
  -4   3   5     1207.31     1253.77     24.73 o 
  -3   3   5     1072.13     1083.81     20.29 o 
  -2   3   5       34.35       44.44      1.70 o 
  -1   3   5        2.22        5.44      0.46 o 
   0   3   5      200.48      180.94      3.36 o 
   1   3   5      129.01      119.00      2.63 o 
   2   3   5      367.04      335.97      7.27 o 
   3   3   5        1.67        1.86      0.60 o 
   4   3   5       76.10       81.56      2.29 o 
   5   3   5      136.28      128.48      4.11 o 
   6   3   5       16.81        8.99      3.54 o 
 -10   4   5        7.42        7.14      1.49 o 
  -9   4   5        1.23        1.68      0.58 o 
  -8   4   5       47.01       47.49      1.45 o 
  -7   4   5       22.22       22.95      0.80 o 
  -6   4   5        1.33        0.59      0.31 o 
  -5   4   5      112.27      117.29      3.07 o 
  -4   4   5       28.94       32.02      0.91 o 
  -3   4   5        0.09        0.89      0.53 o 
  -2   4   5        1.82        2.92      0.43 o 
  -1   4   5       85.81       79.79      3.14 o 
   0   4   5        3.84        4.42      0.72 o 
   1   4   5        3.57        6.40      0.78 o 
   2   4   5       26.29       22.36      1.21 o 
   3   4   5       58.73       54.30      2.10 o 
   4   4   5        1.54        0.95      0.43 o 
   5   4   5       42.10       38.27      1.98 o 
   6   4   5       60.96       59.77      3.52 o 
  -9   5   5       39.54       40.72      2.46 o 
  -8   5   5        0.91        0.12      0.40 o 
  -7   5   5      229.29      220.82      5.38 o 
  -6   5   5       54.32       62.77      3.44 o 
  -5   5   5        0.06        0.19      0.19 o 
  -4   5   5      569.17      576.32      8.89 o 
  -3   5   5      794.55      769.80     13.61 o 
  -2   5   5      169.04      161.37      3.85 o 
  -1   5   5       51.19       38.57      1.53 o 
   0   5   5       12.05       12.88      0.80 o 
   1   5   5        2.25        2.77      0.53 o 
   2   5   5      188.95      164.79      3.42 o 
   3   5   5        8.98        7.14      0.83 o 
   4   5   5      123.02      118.39      3.25 o 
   5   5   5       55.09       55.83      2.23 o 
   6   5   5        1.69        2.04      0.77 o 
  -9   6   5       12.11       14.70      2.47 o 
  -8   6   5       67.79       66.60      3.32 o 
  -7   6   5        3.49        4.03      0.61 o 
  -6   6   5      567.60      566.15     17.74 o 
  -5   6   5     2236.62     2265.86     85.08 o 
  -4   6   5      847.81      836.25     14.31 o 
  -3   6   5        0.30        0.31      0.24 o 
  -2   6   5       24.53       23.13      1.43 o 
  -1   6   5       52.15       57.45      1.48 o 
   0   6   5      412.19      388.67     11.90 o 
   1   6   5      206.79      199.37      4.32 o 
   2   6   5       80.18       81.27      2.53 o 
   3   6   5      397.62      390.37      8.25 o 
   4   6   5      117.29      122.10      3.58 o 
   5   6   5        3.43        3.30      0.73 o 
  -9   7   5       36.44       43.12      3.10 o 
  -8   7   5        9.70       12.63      1.59 o 
  -7   7   5      137.13      132.81      3.65 o 
  -6   7   5      270.49      260.58      9.51 o 
  -5   7   5      269.17      273.33     11.33 o 
  -4   7   5      545.34      537.05      8.92 o 
  -3   7   5      242.27      221.04      3.23 o 
  -2   7   5      291.94      258.02      4.72 o 
  -1   7   5      268.89      246.06      4.63 o 
   0   7   5       47.07       43.26      1.47 o 
   1   7   5      484.57      464.91      9.21 o 
   2   7   5       55.33       55.49      1.82 o 
   3   7   5        2.76        3.18      0.73 o 
   4   7   5       18.56       21.22      1.43 o 
   5   7   5       95.20      102.77      4.61 o 
  -8   8   5        7.98        7.24      1.54 o 
  -7   8   5       43.48       41.08      2.81 o 
  -6   8   5      105.33      108.66      4.76 o 
  -5   8   5        8.66       10.61      1.88 o 
  -4   8   5      158.65      151.70      4.99 o 
  -3   8   5      443.53      422.84     10.44 o 
  -2   8   5       47.47       46.49      1.15 o 
  -1   8   5        5.10        6.39      0.76 o 
   0   8   5        1.29        1.40      0.63 o 
   1   8   5        3.42        4.02      0.71 o 
   2   8   5        0.27        0.66      0.58 o 
   3   8   5        9.54        8.50      1.16 o 
   4   8   5        3.06        1.76      0.54 o 
   5   8   5        9.25        8.68      1.43 o 
  -8   9   5        0.17       -0.39      1.16 o 
  -7   9   5       12.35       14.04      2.79 o 
  -6   9   5       25.14       22.99      1.38 o 
  -5   9   5       54.18       54.15      2.63 o 
  -4   9   5      417.16      411.72      5.74 o 
  -3   9   5      579.54      532.79     10.80 o 
  -2   9   5      272.57      248.52      3.94 o 
  -1   9   5        5.99        4.95      0.60 o 
   0   9   5       25.68       23.37      1.19 o 
   1   9   5       26.29       27.99      2.57 o 
   2   9   5       37.72       38.74      1.66 o 
   3   9   5        0.02       -0.01      0.39 o 
   4   9   5       67.06       76.29      3.25 o 
  -8  10   5       17.24       15.54      5.39 o 
  -7  10   5       48.94       49.67      3.94 o 
  -6  10   5       27.75       32.24      2.88 o 
  -5  10   5      708.11      724.42     17.68 o 
  -4  10   5      189.53      174.77      4.95 o 
  -3  10   5       20.31       21.06      0.89 o 
  -2  10   5       63.48       65.51      1.83 o 
  -1  10   5       57.02       50.25      1.66 o 
   0  10   5      142.33      143.74      3.02 o 
   1  10   5      216.14      195.80      4.27 o 
   2  10   5       15.57       17.54      1.00 o 
   3  10   5      153.10      169.57      9.30 o 
   4  10   5      140.01      163.22      5.81 o 
  -7  11   5       60.16       63.54      4.09 o 
  -6  11   5      153.66      144.15      6.06 o 
  -5  11   5       20.06       17.14      2.15 o 
  -4  11   5       12.82       13.35      1.41 o 
  -3  11   5       45.14       40.36      1.50 o 
  -2  11   5        0.03        0.67      0.49 o 
  -1  11   5      227.48      208.57      5.47 o 
   0  11   5      120.35      116.28      3.21 o 
   1  11   5       81.73       90.89      3.03 o 
   2  11   5      190.55      208.09     10.03 o 
   3  11   5       63.98       71.26      3.50 o 
  -6  12   5       90.44       89.66      4.90 o 
  -5  12   5       92.57       93.15      5.71 o 
  -4  12   5       28.96       30.44      2.04 o 
  -3  12   5       64.75       63.38      3.33 o 
  -2  12   5      126.45      119.21      3.52 o 
  -1  12   5       32.73       30.94      1.64 o 
   0  12   5        0.03       -0.07      0.44 o 
   1  12   5       26.62       27.77      1.54 o 
   2  12   5       29.57       31.64      2.37 o 
  -5  13   5       20.65       19.60      5.95 o 
  -4  13   5      124.22      128.52      6.70 o 
  -3  13   5       19.00       23.85      1.96 o 
  -2  13   5        1.59        2.19      0.61 o 
  -1  13   5       14.07       14.33      1.40 o 
   0  13   5        2.45        3.34      0.83 o 
   1  13   5       93.36       96.17      3.62 o 
  -3  14   5      106.56      111.67      5.17 o 
  -2  14   5      128.06      133.11      4.32 o 
  -1  14   5        0.34        0.56      0.61 o 
   0  14   5      100.19      106.47      3.98 o 
 -10   0   6       47.83       55.17      2.70 o 
  -9   0   6        5.11        4.11      0.75 o 
  -8   0   6      341.17      323.83      8.18 o 
  -7   0   6       21.79       26.09      1.62 o 
  -6   0   6       44.79       39.37      2.07 o 
  -5   0   6      105.81      100.64      3.16 o 
  -4   0   6        4.83        2.59      0.55 o 
  -3   0   6     1344.83     1314.32     39.10 o 
  -2   0   6      410.16      416.46     10.96 o 
  -1   0   6       91.58       94.54      3.29 o 
   0   0   6      274.15      262.15     11.39 o 
   1   0   6     1373.23     1222.97     98.06 o 
   2   0   6       22.14       25.59      2.89 o 
   3   0   6      180.31      170.28      6.53 o 
   4   0   6       22.51       24.20      4.12 o 
   5   0   6       44.84       42.26      2.79 o 
 -10   1   6       30.11       30.75      3.77 o 
  -9   1   6       63.72       66.84      1.96 o 
  -8   1   6       40.64       38.21      1.67 o 
  -7   1   6       43.48       43.60      1.42 o 
  -6   1   6       21.07       26.33      1.84 o 
  -5   1   6       49.11       53.73      1.57 o 
  -4   1   6      512.68      508.08     10.79 o 
  -3   1   6      680.89      666.75     13.02 o 
  -2   1   6       41.25       38.47      1.24 o 
  -1   1   6       22.78       20.43      1.23 o 
   0   1   6        0.34        2.88      0.56 o 
   1   1   6      151.75      137.94      6.45 o 
   2   1   6      536.55      501.83     13.34 o 
   3   1   6       41.77       40.98      2.12 o 
   4   1   6       64.10       67.13      2.14 o 
   5   1   6       28.39       29.52      1.57 o 
 -10   2   6       10.43       13.83      2.20 o 
  -9   2   6        6.67        5.05      0.54 o 
  -8   2   6       73.39       69.28      1.71 o 
  -7   2   6       20.27       18.96      1.05 o 
  -6   2   6       13.34       12.86      0.92 o 
  -5   2   6       50.65       54.45      1.83 o 
  -4   2   6       35.27       42.15      1.15 o 
  -3   2   6      470.72      435.27      9.07 o 
  -2   2   6      148.34      139.87      2.96 o 
  -1   2   6      147.80      143.05      4.02 o 
   0   2   6        0.90        2.43      0.56 o 
   1   2   6      101.28       86.61      2.43 o 
   2   2   6        0.14        0.44      0.55 o 
   3   2   6       24.46       24.83      1.40 o 
   4   2   6      122.73      115.18      3.17 o 
   5   2   6        0.01        0.01      0.55 o 
 -10   3   6       92.23       94.46      6.66 o 
  -9   3   6      118.36      124.08      4.39 o 
  -8   3   6       67.41       59.53      1.75 o 
  -7   3   6      133.01      126.30      4.74 o 
  -6   3   6        2.06        3.35      0.79 o 
  -5   3   6       65.80       59.76      2.79 o 
  -4   3   6     1184.70     1185.21     23.77 o 
  -3   3   6      210.87      208.81      3.94 o 
  -2   3   6      649.18      580.29     14.45 o 
  -1   3   6        0.08        1.53      0.54 o 
   0   3   6      476.95      457.93      9.99 o 
   1   3   6      348.82      326.65      8.41 o 
   2   3   6      326.57      297.74      8.69 o 
   3   3   6        6.36        5.43      0.84 o 
   4   3   6       15.38       14.59      1.80 o 
   5   3   6        1.63        0.71      0.63 o 
  -9   4   6       67.26       64.52      3.16 o 
  -8   4   6      238.33      254.33      6.35 o 
  -7   4   6        0.55        1.18      0.28 o 
  -6   4   6      709.98      683.29     14.40 o 
  -5   4   6      544.24      530.28      9.05 o 
  -4   4   6      172.02      163.93      3.28 o 
  -3   4   6     1064.64      982.16     19.54 o 
  -2   4   6      532.62      473.53     12.40 o 
  -1   4   6       53.93       52.79      1.72 o 
   0   4   6      305.32      262.53      6.40 o 
   1   4   6        3.62        3.03      0.67 o 
   2   4   6      209.45      205.66      4.25 o 
   3   4   6      226.64      227.30      5.54 o 
   4   4   6        0.82        0.64      0.47 o 
   5   4   6       64.18       70.56      2.90 o 
  -9   5   6        6.67        7.56      2.13 o 
  -8   5   6       71.37       72.45      2.93 o 
  -7   5   6      686.20      664.70     38.11 o 
  -6   5   6      360.71      343.61      6.95 o 
  -5   5   6      217.04      193.86      4.45 o 
  -4   5   6      311.96      291.99      5.36 o 
  -3   5   6        0.94        1.18      0.39 o 
  -2   5   6       68.06       65.70      2.42 o 
  -1   5   6      210.39      201.84      5.65 o 
   0   5   6       14.11       16.20      1.07 o 
   1   5   6      416.46      419.83     12.98 o 
   2   5   6       13.92       16.17      1.17 o 
   3   5   6       75.87       66.78      2.65 o 
   4   5   6       97.77       96.88      3.67 o 
   5   5   6       43.62       42.13      2.35 o 
  -9   6   6        1.70        2.32      1.43 o 
  -8   6   6        0.04        0.39      0.62 o 
  -7   6   6       10.99       10.65      1.67 o 
  -6   6   6      118.02      119.91      5.92 o 
  -5   6   6       71.08       71.28      1.44 o 
  -4   6   6        3.89        2.69      0.38 o 
  -3   6   6        1.12        0.92      0.46 o 
  -2   6   6        0.62        0.35      0.35 o 
  -1   6   6       71.19       72.48      2.38 o 
   0   6   6       22.36       28.18      1.71 o 
   1   6   6      174.13      141.28      3.16 o 
   2   6   6       54.22       50.76      1.80 o 
   3   6   6        0.36        0.47      0.57 o 
   4   6   6       25.23       22.87      3.23 o 
   5   6   6        0.14        0.26      0.52 o 
  -9   7   6        0.64        1.15      1.34 o 
  -8   7   6       84.82       80.92      4.61 o 
  -7   7   6      233.40      222.77      9.04 o 
  -6   7   6      164.09      165.89      7.07 o 
  -5   7   6       36.82       40.22      0.77 o 
  -4   7   6       65.49       63.29      1.35 o 
  -3   7   6      150.69      132.44      3.39 o 
  -2   7   6        2.56        1.56      0.49 o 
  -1   7   6       20.38       17.39      1.18 o 
   0   7   6        0.89        1.77      0.55 o 
   1   7   6      160.37      154.21      3.70 o 
   2   7   6      159.60      157.69      5.75 o 
   3   7   6        6.90        5.29      1.10 o 
   4   7   6       28.35       28.20      2.09 o 
  -8   8   6       29.77       32.14      3.23 o 
  -7   8   6        3.42        2.75      1.26 o 
  -6   8   6      212.66      204.25      8.67 o 
  -5   8   6      470.97      450.78     20.45 o 
  -4   8   6       60.39       56.04      1.52 o 
  -3   8   6      231.53      210.62      7.78 o 
  -2   8   6      376.51      343.49      6.65 o 
  -1   8   6       22.06       18.27      1.14 o 
   0   8   6       84.90       88.70      3.68 o 
   1   8   6        7.36        6.95      0.99 o 
   2   8   6      106.62      109.46      3.41 o 
   3   8   6      210.80      223.67      5.43 o 
   4   8   6       76.17       81.89      3.61 o 
  -8   9   6       23.82       19.05      4.02 o 
  -7   9   6       91.19       90.65      5.57 o 
  -6   9   6       96.54       98.73      7.21 o 
  -5   9   6      163.79      167.76      7.35 o 
  -4   9   6       72.83       67.28      4.64 o 
  -3   9   6       40.00       34.84      1.06 o 
  -2   9   6       12.06       10.03      0.85 o 
  -1   9   6      328.34      304.27      6.85 o 
   0   9   6       47.21       45.64      1.97 o 
   1   9   6      107.65      114.83      2.99 o 
   2   9   6       39.77       51.45      2.61 o 
   3   9   6        0.12        0.36      0.61 o 
  -7  10   6        0.56       -0.52      0.86 o 
  -6  10   6       10.33       10.06      2.36 o 
  -5  10   6        0.06        0.07      0.55 o 
  -4  10   6       18.20       18.19      1.34 o 
  -3  10   6        0.84        1.23      0.45 o 
  -2  10   6        8.39        7.54      0.73 o 
  -1  10   6        5.07        5.90      0.68 o 
   0  10   6       23.86       27.80      1.43 o 
   1  10   6       29.93       32.34      1.63 o 
   2  10   6       27.11       33.93      2.00 o 
   3  10   6        0.69        0.87      0.77 o 
  -7  11   6      220.29      235.06      9.18 o 
  -6  11   6      110.30      109.73      6.83 o 
  -5  11   6       26.68       29.84      2.07 o 
  -4  11   6       26.60       28.21      1.71 o 
  -3  11   6        0.22        0.26      0.49 o 
  -2  11   6       10.52       11.22      1.00 o 
  -1  11   6       41.10       38.41      1.72 o 
   0  11   6       29.60       33.59      1.38 o 
   1  11   6      133.77      142.92      5.06 o 
   2  11   6       15.68       15.30      2.14 o 
  -6  12   6      154.40      162.65      7.62 o 
  -5  12   6      148.37      154.30     10.18 o 
  -4  12   6       14.92       16.52      1.81 o 
  -3  12   6      152.46      144.89      5.16 o 
  -2  12   6      111.52      106.47      3.40 o 
  -1  12   6       45.04       50.87      2.62 o 
   0  12   6      237.77      265.92      6.19 o 
   1  12   6        6.42        6.97      1.00 o 
  -4  13   6      203.98      217.98     12.37 o 
  -3  13   6       18.46       20.98      2.35 o 
  -2  13   6       86.62       93.02      3.81 o 
  -1  13   6       88.25       90.34      3.47 o 
   0  13   6        0.35       -0.05      0.58 o 
 -10   1   7      181.22      182.50      7.85 o 
  -9   1   7       92.14       96.76      2.90 o 
  -8   1   7       13.52       12.27      1.25 o 
  -7   1   7        5.75        6.68      0.71 o 
  -6   1   7       60.71       50.81      1.45 o 
  -5   1   7      241.02      214.76      4.39 o 
  -4   1   7      210.92      202.28      4.21 o 
  -3   1   7      102.16      104.76      2.32 o 
  -2   1   7     1112.18     1102.03     25.28 o 
  -1   1   7     1202.14     1138.08     28.96 o 
   0   1   7      236.59      216.70     10.22 o 
   1   1   7       18.12       19.38      1.58 o 
   2   1   7       71.44       72.09      2.97 o 
   3   1   7      142.11      139.15      4.77 o 
   4   1   7       67.88       68.72      2.51 o 
 -10   2   7       19.86       20.68      3.15 o 
  -9   2   7       44.66       45.10      1.51 o 
  -8   2   7       11.13       15.32      1.03 o 
  -7   2   7       30.25       26.19      1.67 o 
  -6   2   7      334.01      321.79      7.98 o 
  -5   2   7      324.80      325.89      6.61 o 
  -4   2   7      538.73      502.23      9.40 o 
  -3   2   7     1061.18     1026.35     22.48 o 
  -2   2   7        4.68        3.79      0.64 o 
  -1   2   7       12.94       14.76      1.02 o 
   0   2   7      196.88      191.18      8.19 o 
   1   2   7       73.59       71.80      2.97 o 
   2   2   7      258.85      252.36      6.41 o 
   3   2   7       89.05       90.82      3.21 o 
   4   2   7       32.25       35.73      1.95 o 
  -9   3   7       74.62       81.24      4.35 o 
  -8   3   7       31.27       28.29      1.19 o 
  -7   3   7       77.37       75.11      2.60 o 
  -6   3   7       41.45       38.76      1.25 o 
  -5   3   7      184.18      178.73      3.76 o 
  -4   3   7      406.04      395.83      7.38 o 
  -3   3   7       12.92       15.37      0.93 o 
  -2   3   7      280.56      252.07      8.52 o 
  -1   3   7       84.42       81.95      2.84 o 
   0   3   7        0.32        1.96      0.62 o 
   1   3   7      106.15      107.84      3.45 o 
   2   3   7       21.52       20.45      1.50 o 
   3   3   7       53.27       53.90      2.31 o 
   4   3   7       57.43       59.72      2.46 o 
  -9   4   7       18.17       17.34      2.30 o 
  -8   4   7       47.80       45.55      2.74 o 
  -7   4   7       27.04       27.10      1.70 o 
  -6   4   7        2.92        3.24      0.50 o 
  -5   4   7       29.32       27.29      1.14 o 
  -4   4   7       32.30       28.71      1.46 o 
  -3   4   7       66.43       53.49      1.69 o 
  -2   4   7      107.67       96.92      2.96 o 
  -1   4   7       27.95       27.68      1.55 o 
   0   4   7       22.45       22.10      1.32 o 
   1   4   7       58.37       48.76      1.92 o 
   2   4   7        2.21        1.92      0.76 o 
   3   4   7        2.29        2.86      0.78 o 
   4   4   7       17.30       15.94      1.88 o 
  -9   5   7       94.05       96.04      7.01 o 
  -8   5   7       13.58       11.94      1.51 o 
  -7   5   7        0.10        0.13      0.27 o 
  -6   5   7       69.92       66.48      1.72 o 
  -5   5   7      183.62      169.93      3.17 o 
  -4   5   7      307.82      286.01      5.31 o 
  -3   5   7       92.74       77.51      2.20 o 
  -2   5   7      640.13      555.84     17.99 o 
  -1   5   7      335.35      279.29     12.59 o 
   0   5   7      109.23       96.46      4.19 o 
   1   5   7        6.42        8.57      1.08 o 
   2   5   7       31.82       29.43      1.74 o 
   3   5   7      151.52      163.16      5.11 o 
   4   5   7       19.68       18.91      1.82 o 
  -9   6   7      196.25      185.81     10.86 o 
  -8   6   7      226.47      229.73      7.00 o 
  -7   6   7        7.93        6.67      1.45 o 
  -6   6   7      290.21      282.35      6.32 o 
  -5   6   7       38.56       36.14      1.34 o 
  -4   6   7      138.79      133.12      3.04 o 
  -3   6   7      452.09      420.65      8.87 o 
  -2   6   7       80.28       68.95      2.38 o 
  -1   6   7      276.81      273.70     12.54 o 
   0   6   7      174.97      163.12      6.82 o 
   1   6   7       29.02       30.28      1.49 o 
   2   6   7      143.82      144.23      4.31 o 
   3   6   7       83.06       88.52      3.00 o 
   4   6   7        2.95        3.23      0.84 o 
  -8   7   7        6.94        5.26      2.52 o 
  -7   7   7      226.90      214.10      9.05 o 
  -6   7   7       11.45       10.69      1.99 o 
  -5   7   7      551.99      529.06      9.60 o 
  -4   7   7      179.86      166.42      4.27 o 
  -3   7   7        1.51        1.09      0.45 o 
  -2   7   7       29.58       36.90      1.78 o 
  -1   7   7       28.46       32.16      1.54 o 
   0   7   7      192.64      186.04      9.23 o 
   1   7   7      195.19      190.93      5.31 o 
   2   7   7       25.47       25.72      2.18 o 
   3   7   7        8.59        8.48      2.04 o 
  -8   8   7       11.44        8.65      3.90 o 
  -7   8   7       18.82       20.42      2.40 o 
  -6   8   7       28.37       26.80      2.53 o 
  -5   8   7        7.11        6.31      0.62 o 
  -4   8   7        0.01        0.04      0.36 o 
  -3   8   7       11.06       10.76      0.88 o 
  -2   8   7       22.73       24.02      1.22 o 
  -1   8   7       37.67       36.88      2.02 o 
   0   8   7        8.00       11.81      1.21 o 
   1   8   7       23.28       23.76      1.83 o 
   2   8   7        0.22        0.00      0.49 o 
   3   8   7        0.15        0.08      0.68 o 
  -8   9   7        2.73        2.48      1.57 o 
  -7   9   7       13.21       14.03      2.61 o 
  -6   9   7        8.10       10.73      3.10 o 
  -5   9   7      140.48      148.63      7.27 o 
  -4   9   7       42.41       40.24      1.61 o 
  -3   9   7       10.57        9.91      1.07 o 
  -2   9   7       22.55       23.85      1.50 o 
  -1   9   7      113.94      113.25      4.74 o 
   0   9   7        0.65        0.91      0.79 o 
   1   9   7       22.91       25.73      1.81 o 
   2   9   7        1.13        0.96      0.68 o 
  -7  10   7        4.91        5.55      1.75 o 
  -6  10   7       84.23       87.68      4.95 o 
  -5  10   7        6.37        5.45      1.19 o 
  -4  10   7       19.38       20.24      1.28 o 
  -3  10   7      185.89      177.19      5.58 o 
  -2  10   7      126.35      119.91      4.21 o 
  -1  10   7       72.34       72.00      2.43 o 
   0  10   7      119.22      128.55      5.45 o 
   1  10   7        3.79        3.60      1.08 o 
   2  10   7       41.31       44.26      2.43 o 
  -6  11   7        2.31        2.11      1.39 o 
  -5  11   7       78.52       76.15      3.39 o 
  -4  11   7       76.53       71.41      5.73 o 
  -3  11   7        0.70       -0.03      0.53 o 
  -2  11   7       75.35       84.11      3.50 o 
  -1  11   7       74.56       75.92      2.66 o 
   0  11   7        0.11        0.33      0.57 o 
   1  11   7       27.58       25.99      2.06 o 
  -5  12   7        8.43        5.00      2.07 o 
  -4  12   7        1.69        0.93      1.06 o 
  -3  12   7        4.97        5.29      1.36 o 
  -2  12   7        3.07        2.51      0.85 o 
  -1  12   7        1.64        1.56      0.63 o 
   0  12   7        1.09        1.54      0.70 o 
  -9   0   8       88.59       97.91      4.42 o 
  -8   0   8        7.55        4.97      1.00 o 
  -7   0   8        0.95        2.72      0.96 o 
  -6   0   8        2.60        2.57      0.94 o 
  -5   0   8       19.44       19.34      1.91 o 
  -4   0   8     1751.09     1668.70    137.15 o 
  -3   0   8     1845.67     1705.66    165.43 o 
  -2   0   8      114.18      108.72      4.74 o 
  -1   0   8       78.71       74.14      3.91 o 
   0   0   8        8.19        7.03      1.29 o 
   1   0   8        0.13       -0.11      0.76 o 
   2   0   8      142.46      146.62     11.75 o 
   3   0   8        0.01        0.29      1.07 o 
  -9   1   8        1.67        1.91      0.80 o 
  -8   1   8       30.16       30.88      1.57 o 
  -7   1   8        6.72        7.96      0.95 o 
  -6   1   8       79.73       74.85      2.08 o 
  -5   1   8      227.31      225.87      4.48 o 
  -4   1   8       82.23       78.73      2.15 o 
  -3   1   8        2.68        3.69      0.73 o 
  -2   1   8       27.50       25.03      1.81 o 
  -1   1   8       56.45       57.12      2.40 o 
   0   1   8       18.66       21.31      1.49 o 
   1   1   8      108.04      111.86      3.74 o 
   2   1   8        0.03        0.30      0.63 o 
   3   1   8       37.30       37.68      2.40 o 
  -9   2   8        2.12        1.44      0.87 o 
  -8   2   8        0.00        0.33      0.66 o 
  -7   2   8        1.03        1.34      0.59 o 
  -6   2   8        6.63        6.14      0.77 o 
  -5   2   8        8.52       12.35      0.90 o 
  -4   2   8      217.92      206.64      5.36 o 
  -3   2   8      214.25      198.60      7.69 o 
  -2   2   8        4.90        4.46      0.79 o 
  -1   2   8       28.69       30.45      1.74 o 
   0   2   8       33.40       29.64      2.40 o 
   1   2   8        3.18        4.13      0.98 o 
   2   2   8        5.64        5.36      1.23 o 
   3   2   8       19.06       23.97      2.22 o 
  -9   3   8        0.38       -0.20      0.86 o 
  -8   3   8       92.64       90.65      3.17 o 
  -7   3   8       13.45       11.47      1.59 o 
  -6   3   8      160.51      145.89      3.80 o 
  -5   3   8      856.63      805.91     17.57 o 
  -4   3   8      188.59      170.10      4.51 o 
  -3   3   8       60.03       56.82      2.83 o 
  -2   3   8       30.37       33.82      1.99 o 
  -1   3   8        4.44        2.95      0.98 o 
   0   3   8      131.79      129.48      4.70 o 
   1   3   8      185.26      181.87      5.11 o 
   2   3   8       44.41       48.73      2.61 o 
   3   3   8       75.09       84.57      3.40 o 
  -9   4   8      153.28      162.80      8.67 o 
  -8   4   8       11.23       14.87      3.21 o 
  -7   4   8       59.56       53.93      3.83 o 
  -6   4   8      232.19      217.21      4.75 o 
  -5   4   8       43.85       37.32      1.46 o 
  -4   4   8     1285.83     1190.67     26.75 o 
  -3   4   8      681.71      633.55     18.32 o 
  -2   4   8        4.21        2.35      0.90 o 
  -1   4   8      232.64      237.97     11.20 o 
   0   4   8       55.79       56.81      2.64 o 
   1   4   8      101.44      107.77      3.59 o 
   2   4   8       86.51       89.29      3.02 o 
   3   4   8        0.04       -0.09      0.75 o 
  -9   5   8       15.24        9.75      6.39 o 
  -8   5   8       95.29      103.82      6.20 o 
  -7   5   8      117.57      118.84      3.97 o 
  -6   5   8       24.90       23.41      1.44 o 
  -5   5   8      156.27      153.38      4.93 o 
  -4   5   8       23.59       25.89      1.51 o 
  -3   5   8      253.33      237.59     10.21 o 
  -2   5   8      505.08      452.14     22.37 o 
  -1   5   8        0.27        0.39      0.57 o 
   0   5   8      139.99      143.25      6.07 o 
   1   5   8       31.18       37.34      1.93 o 
   2   5   8        3.43        3.61      0.96 o 
   3   5   8       76.45       96.73      6.42 o 
  -8   6   8       44.25       44.64      3.97 o 
  -7   6   8       78.65       83.82      5.58 o 
  -6   6   8       78.64       78.54      1.87 o 
  -5   6   8        0.06       -0.24      0.48 o 
  -4   6   8       55.96       49.19      1.71 o 
  -3   6   8       16.09       12.40      1.30 o 
  -2   6   8       49.50       42.77      3.07 o 
  -1   6   8      151.27      144.72      7.70 o 
   0   6   8        6.62        5.45      1.01 o 
   1   6   8       10.54       10.68      1.15 o 
   2   6   8        7.89       11.49      1.67 o 
   3   6   8        0.59        1.75      0.89 o 
  -8   7   8        7.85        7.94      1.87 o 
  -7   7   8        4.22        4.01      1.87 o 
  -6   7   8        7.90        7.45      0.68 o 
  -5   7   8       66.62       57.80      2.45 o 
  -4   7   8       16.68       16.68      0.95 o 
  -3   7   8       10.71       11.68      1.06 o 
  -2   7   8       12.15        9.64      1.04 o 
  -1   7   8       14.55       15.64      1.55 o 
   0   7   8       10.48        9.37      1.68 o 
   1   7   8       68.95       72.04      3.27 o 
   2   7   8        0.01       -0.21      0.66 o 
  -8   8   8       39.10       43.96      3.74 o 
  -7   8   8      108.13      104.47      6.76 o 
  -6   8   8       61.82       65.45      4.11 o 
  -5   8   8       24.41       22.26      1.46 o 
  -4   8   8       43.88       45.30      2.15 o 
  -3   8   8      167.91      156.12     12.09 o 
  -2   8   8        4.76        4.74      0.90 o 
  -1   8   8      203.70      195.96     10.06 o 
   0   8   8       71.52       69.73      2.63 o 
   1   8   8        3.12        4.56      1.13 o 
   2   8   8       38.93       48.84      2.55 o 
  -7   9   8       19.04       18.83      3.26 o 
  -6   9   8        4.55        3.69      1.54 o 
  -5   9   8       52.76       57.40      3.21 o 
  -4   9   8       20.96       24.08      1.96 o 
  -3   9   8       26.91       24.08      2.55 o 
  -2   9   8      178.72      180.76     12.98 o 
  -1   9   8       14.71       12.68      1.25 o 
   0   9   8       15.09       16.45      1.43 o 
   1   9   8        6.81        4.90      1.23 o 
  -6  10   8        3.32        2.03      1.68 o 
  -5  10   8        0.02        0.11      1.71 o 
  -4  10   8        0.93        0.64      0.50 o 
  -3  10   8        0.08        0.07      0.48 o 
  -2  10   8       15.22       16.42      1.43 o 
  -1  10   8        2.74        3.22      0.77 o 
   0  10   8        0.24        0.00      0.51 o 
  -5  11   8       76.18       77.53      4.77 o 
  -4  11   8        7.56        8.06      1.83 o 
  -3  11   8       14.13       13.34      1.25 o 
  -2  11   8       75.04       75.74      3.72 o 
  -1  11   8        0.37        0.31      0.49 o 
  -9   1   9       27.57       25.84      1.80 o 
  -8   1   9       15.84       15.52      2.25 o 
  -7   1   9       24.16       25.68      1.49 o 
  -6   1   9      101.08       93.57      2.69 o 
  -5   1   9      424.52      396.99      9.13 o 
  -4   1   9       50.16       51.19      2.32 o 
  -3   1   9       91.82       97.91      4.17 o 
  -2   1   9       17.78       18.68      1.47 o 
  -1   1   9       56.92       59.26      2.61 o 
   0   1   9       49.69       53.38      2.58 o 
   1   1   9        9.89       11.42      1.56 o 
   2   1   9       83.23       93.21      4.27 o 
  -9   2   9      102.27      112.50      9.31 o 
  -8   2   9       58.35       54.42      2.24 o 
  -7   2   9      234.29      224.83      5.88 o 
  -6   2   9      245.92      238.37      5.70 o 
  -5   2   9       13.21       14.14      1.11 o 
  -4   2   9      116.08      111.06      3.54 o 
  -3   2   9        0.02        0.34      0.52 o 
  -2   2   9      234.93      241.80      8.30 o 
  -1   2   9      292.92      304.02      9.68 o 
   0   2   9       17.67       17.22      1.61 o 
   1   2   9      121.24      137.68      5.35 o 
   2   2   9       62.66       71.68      4.71 o 
  -9   3   9        4.91        1.54      1.41 o 
  -8   3   9      110.90      108.77      4.86 o 
  -7   3   9       17.63       20.83      1.16 o 
  -6   3   9       49.29       46.12      2.15 o 
  -5   3   9       11.94       12.21      1.17 o 
  -4   3   9        8.02       10.18      0.95 o 
  -3   3   9      246.20      248.32     10.11 o 
  -2   3   9      194.60      188.32      7.14 o 
  -1   3   9        4.24        4.31      1.05 o 
   0   3   9       50.14       53.66      2.91 o 
   1   3   9       36.28       46.33      3.04 o 
   2   3   9        0.46        0.71      0.97 o 
  -9   4   9       11.42       10.81      4.17 o 
  -8   4   9       51.31       50.48      3.57 o 
  -7   4   9       19.16       16.12      1.25 o 
  -6   4   9       68.18       61.68      2.10 o 
  -5   4   9       88.01       82.62      3.11 o 
  -4   4   9       19.68       16.39      1.78 o 
  -3   4   9       27.02       28.10      1.82 o 
  -2   4   9        4.96        4.78      0.93 o 
  -1   4   9        0.16        0.15      0.55 o 
   0   4   9        0.03        0.01      0.75 o 
   1   4   9        5.57        7.16      1.33 o 
   2   4   9        2.76        4.95      1.27 o 
  -8   5   9       56.75       62.53      5.29 o 
  -7   5   9       19.42       22.22      1.94 o 
  -6   5   9       46.66       41.30      1.73 o 
  -5   5   9      107.31       92.88      2.60 o 
  -4   5   9       22.20       28.85      2.68 o 
  -3   5   9      239.81      235.26     16.73 o 
  -2   5   9       58.94       64.68      4.96 o 
  -1   5   9        1.87        2.10      0.92 o 
   0   5   9       25.28       26.68      1.79 o 
   1   5   9       29.85       34.12      5.08 o 
   2   5   9       25.43       28.37      2.51 o 
  -8   6   9       16.76       21.61      4.52 o 
  -7   6   9       98.65       99.45      6.14 o 
  -6   6   9       49.35       49.38      2.59 o 
  -5   6   9      109.37      100.41      6.10 o 
  -4   6   9      195.25      176.68     13.00 o 
  -3   6   9       16.20       13.29      1.79 o 
  -2   6   9      128.72      133.13     10.84 o 
  -1   6   9      286.79      311.12     14.51 o 
   0   6   9        2.75        3.44      1.17 o 
   1   6   9      101.57      117.23      4.22 o 
  -7   7   9        2.16        3.00      1.50 o 
  -6   7   9       35.36       35.21      2.99 o 
  -5   7   9       26.11       25.49      2.95 o 
  -4   7   9        0.14       -0.46      0.56 o 
  -3   7   9      214.95      196.19     20.23 o 
  -2   7   9      224.85      208.34     13.87 o 
  -1   7   9       26.43       33.28      2.36 o 
   0   7   9      101.02      123.76      6.96 o 
   1   7   9        6.66        7.79      1.60 o 
  -7   8   9        9.27        8.82      3.50 o 
  -6   8   9        0.96        1.33      1.18 o 
  -5   8   9       16.67       13.18      1.69 o 
  -4   8   9       40.76       37.18      2.17 o 
  -3   8   9       16.08       12.98      1.14 o 
  -2   8   9        1.49        1.58      0.78 o 
  -1   8   9        0.11        0.34      0.70 o 
   0   8   9        0.33        1.54      0.84 o 
  -6   9   9        0.09       -0.15      0.98 o 
  -5   9   9        0.16        1.24      1.42 o 
  -4   9   9       38.09       40.27      4.49 o 
  -3   9   9      106.14      108.19     11.15 o 
  -2   9   9       75.49       74.34      6.35 o 
  -1   9   9        0.82        0.05      0.63 o 
  -5  10   9       24.70       25.67      2.66 o 
  -4  10   9       47.03       48.20      4.55 o 
  -3  10   9       14.55        9.74      1.49 o 
  -2  10   9       53.77       64.84      4.67 o 
  -8   0  10       12.76       12.98      2.29 o 
  -7   0  10      104.45      106.31      6.47 o 
  -6   0  10        7.66        9.03      1.90 o 
  -5   0  10      106.76      116.34      5.09 o 
  -4   0  10       22.78       22.85      2.14 o 
  -3   0  10        0.12        0.73      0.84 o 
  -2   0  10       96.90      102.90      4.84 o 
  -1   0  10      126.47      148.54      6.66 o 
   0   0  10        2.36        5.49      2.33 o 
   1   0  10       72.48       91.59      9.86 o 
  -8   1  10       55.90       60.85      3.13 o 
  -7   1  10       30.44       31.78      2.25 o 
  -6   1  10        5.75        5.95      0.97 o 
  -5   1  10        1.30        2.49      0.81 o 
  -4   1  10       89.13       91.02      3.41 o 
  -3   1  10       43.06       46.04      2.47 o 
  -2   1  10        0.02       -0.38      0.71 o 
  -1   1  10       23.68       30.31      3.22 o 
   0   1  10       69.99       80.85      4.24 o 
   1   1  10       13.89       16.45      2.36 o 
  -8   2  10        0.48        0.53      0.78 o 
  -7   2  10       20.79       19.17      1.52 o 
  -6   2  10        4.00        3.58      0.77 o 
  -5   2  10        0.51       -0.31      0.59 o 
  -4   2  10        0.27        0.79      0.63 o 
  -3   2  10        3.89        4.08      1.10 o 
  -2   2  10        0.28        0.10      0.62 o 
  -1   2  10        0.04        0.66      0.77 o 
   0   2  10       17.66       21.79      2.14 o 
   1   2  10       23.59       31.48      2.49 o 
  -8   3  10      180.90      190.23      7.53 o 
  -7   3  10      144.01      145.17      4.73 o 
  -6   3  10       17.56       21.19      1.95 o 
  -5   3  10       35.72       39.05      2.25 o 
  -4   3  10      155.90      153.59      9.19 o 
  -3   3  10      117.64      121.81      7.50 o 
  -2   3  10        0.12        0.18      0.65 o 
  -1   3  10       87.24       98.98      4.13 o 
   0   3  10      156.63      175.48      6.19 o 
   1   3  10        5.62        5.42      1.65 o 
  -8   4  10        4.32        4.58      3.55 o 
  -7   4  10       80.87       83.07      3.12 o 
  -6   4  10        4.39        4.65      1.10 o 
  -5   4  10      263.55      243.47     14.54 o 
  -4   4  10      177.33      174.20      8.76 o 
  -3   4  10       28.12       33.60      2.36 o 
  -2   4  10      270.33      278.76     21.32 o 
  -1   4  10      314.49      357.48     15.56 o 
   0   4  10        1.63        2.93      1.09 o 
  -7   5  10       30.62       29.14      3.46 o 
  -6   5  10      115.39      109.05      4.72 o 
  -5   5  10       20.05       20.11      1.95 o 
  -4   5  10       19.13       20.45      1.84 o 
  -3   5  10      246.80      271.87     21.10 o 
  -2   5  10       41.61       41.50      2.48 o 
  -1   5  10       91.17       95.24      4.65 o 
   0   5  10       81.81       89.68      4.95 o 
  -7   6  10       17.66       17.61      2.21 o 
  -6   6  10        1.52        1.77      0.86 o 
  -5   6  10        0.00        0.75      0.63 o 
  -4   6  10       44.62       43.22      4.42 o 
  -3   6  10        3.67        3.98      1.14 o 
  -2   6  10       39.47       43.14      3.68 o 
  -1   6  10        5.09        6.05      1.54 o 
  -6   7  10        2.58        3.31      1.66 o 
  -5   7  10        0.10        0.11      0.66 o 
  -4   7  10       20.46       21.42      2.32 o 
  -3   7  10       38.83       38.25      3.27 o 
  -2   7  10        0.02        0.00      0.65 o 
  -1   7  10       33.29       36.78      3.51 o 
  -5   8  10       88.36       89.61     10.26 o 
  -4   8  10       64.09       57.97      6.77 o 
  -3   8  10        6.43        9.51      1.42 o 
  -2   8  10      185.21      209.00     22.46 o 
  -7   1  11        1.48        2.12      1.03 o 
  -6   1  11       47.26       49.84      3.57 o 
  -5   1  11        4.59        5.56      1.15 o 
  -4   1  11       72.19       78.01      3.83 o 
  -3   1  11       16.89       19.07      2.28 o 
  -2   1  11        3.78        3.56      1.17 o 
  -1   1  11       69.03       81.17      3.92 o 
  -7   2  11      143.33      172.16      7.45 o 
  -6   2  11        5.54        5.23      1.16 o 
  -5   2  11       97.96      104.71      6.68 o 
  -4   2  11        1.39        1.32      1.07 o 
  -3   2  11       62.18       64.13      4.52 o 
  -2   2  11       97.09       98.62      4.13 o 
  -1   2  11       25.01       30.58      3.23 o 
  -7   3  11       32.60       33.65      3.09 o 
  -6   3  11       37.31       40.17      2.48 o 
  -5   3  11        7.13        6.49      1.75 o 
  -4   3  11       78.23       90.74      5.54 o 
  -3   3  11      136.66      161.05     11.44 o 
  -2   3  11        9.43       12.66      1.60 o 
  -1   3  11       11.10       11.11      1.77 o 
  -6   4  11        0.24        0.47      0.75 o 
  -5   4  11        0.01       -0.46      0.70 o 
  -4   4  11       25.94       23.29      5.84 o 
  -3   4  11        0.11        0.68      0.92 o 
  -2   4  11        2.41        1.03      1.20 o 
  -6   5  11       34.16       34.85      2.55 o 
  -5   5  11        4.80        5.53      1.03 o 
  -4   5  11       59.99       66.15      6.00 o 
  -3   5  11      104.02      116.95      9.08 o 
  -2   5  11        8.40        9.93      3.09 o 
  -4   6  11       40.65       45.62      4.26 o 
                                                 
